# Supplementary material for: 2-Benzyl-3-hy­droxy-3-methyl-2,3-dihydro-1H-isoindol-1-one
Source: Acta Crystallogr Sect E Struct Rep Online. 2012 May 19;68(Pt 6):o1795. doi: 10.1107/S1600536812021575 (PMC3379372; doi:10.1107/S1600536812021575)
Supplement: Supplementary file 1 [file e-68-o1795-sup1.cif]

##############################################################################
#                                                                            #
# This CIF contains the data in a paper accepted for publication in          #
# Acta Crystallographica Section E. It conforms to the requirements of       #
# Notes for Authors for Acta Crystallographica Section E, and has been       #
# peer reviewed under the auspices of the IUCr Commission on Journals.       #
#                                                                            #
# Full details of the Crystallographic Information File format               #
# are given in the paper "The Crystallographic Information File (CIF):       #
# a New Standard Archive File for Crystallography" by S. R. Hall, F. H.      #
# Allen and I. D. Brown [Acta Cryst. (1991), A47, 655-685].                  #
#                                                                            #
# The current version of the core CIF dictionary is obtainable from          #
# ftp://ftp.iucr.org/pub/cif_core.dic.                                       #
#                                                                            #
# Software is freely available for graphical display of the structure(s)     #
# in this CIF. For information consult the CIF software page                 #
# http://www.iucr.org/resources/cif/software.                                #
#                                                                            #
# This file may be used for bona fide research purposes within the           #
# scientific community so long as proper attribution is given to the journal # 
# article from which it was obtained.                                        #
#                                                                            #
##############################################################################
data_I
_audit_creation_method     SHELXL-97
_chemical_name_systematic
;
2-Benzyl-3-hydroxy-3-methyl-2,3-dihydro-1<i>H</i>-isoindol-1-one
;
_chemical_name_common     ?
_chemical_formula_moiety     'C16 H15 N O2'
_chemical_formula_sum     'C16 H15 N O2'
_chemical_formula_iupac     'C16 H15 N O2'
_chemical_formula_weight     253.29
_chemical_melting_point     ?
_symmetry_cell_setting     monoclinic
_symmetry_space_group_name_H-M     'C 2/c'
loop_
    _symmetry_equiv_pos_as_xyz
    'x, y, z'
    '-x, y, -z+1/2'
    'x+1/2, y+1/2, z'
    '-x+1/2, y+1/2, -z+1/2'
    '-x, -y, -z'
    'x, -y, z-1/2'
    '-x+1/2, -y+1/2, -z'
    'x+1/2, -y+1/2, z-1/2'
_cell_length_a     11.093(4)
_cell_length_b     11.604(4)
_cell_length_c     21.226(7)
_cell_angle_alpha     90.00
_cell_angle_beta     101.777(5)
_cell_angle_gamma     90.00
_cell_volume     2674.7(15)
_cell_formula_units_Z     8
_cell_measurement_reflns_used     4918
_cell_measurement_theta_min     2.569
_cell_measurement_theta_max     29.124
_cell_measurement_temperature     153(2)
_exptl_crystal_description     Block
_exptl_crystal_colour     Colorless
_exptl_crystal_size_max     0.47
_exptl_crystal_size_mid     0.34
_exptl_crystal_size_min     0.23
_exptl_crystal_density_diffrn     1.258
_exptl_crystal_density_meas     ?
_exptl_crystal_density_method     'not measured'
_exptl_crystal_F_000     1072
_exptl_absorpt_coefficient_mu     0.083
_exptl_absorpt_correction_type     none
_exptl_absorpt_process_details     ?
_exptl_absorpt_correction_T_min     ?
_exptl_absorpt_correction_T_max     ?
_exptl_special_details     ?
_diffrn_ambient_temperature     153(2)
_diffrn_radiation_type     MoK\a
_diffrn_radiation_wavelength     0.71073
_diffrn_radiation_source     'Rotating Anode'
_diffrn_radiation_monochromator     graphite
_diffrn_measurement_device_type     'Rigaku AFC10/Saturn724+'
_diffrn_measurement_method     'phi and omega scans'
_diffrn_detector_area_resol_mean     28.5714
_diffrn_reflns_number     11602
_diffrn_reflns_av_R_equivalents     0.0318
_diffrn_reflns_av_sigmaI/netI     0.0327
_diffrn_reflns_theta_min     2.61
_diffrn_reflns_theta_max     29.14
_diffrn_reflns_theta_full     29.14
_diffrn_measured_fraction_theta_max     0.970
_diffrn_measured_fraction_theta_full     0.970
_diffrn_reflns_limit_h_min     -12
_diffrn_reflns_limit_h_max     15
_diffrn_reflns_limit_k_min     -15
_diffrn_reflns_limit_k_max     15
_diffrn_reflns_limit_l_min     -28
_diffrn_reflns_limit_l_max     28
_diffrn_standards_number     0
_diffrn_standards_interval_count     0
_diffrn_standards_interval_time     0
_diffrn_standards_decay_%     0
_refine_special_details
;
Refinement of <i>F</i>^2^ against ALL reflections. The weighted <i>R</i>-factor
<i>wR</i> and goodness of fit <i>S</i> are based on <i>F</i>^2^, conventional
<i>R</i>-factors <i>R</i> are based on <i>F</i>, with <i>F</i> set to zero for
negative <i>F</i>^2^. The threshold expression of <i>F</i>^2^ >
\s(<i>F</i>^2^) is used only for calculating <i>R</i>-factors(gt) <i>etc</i>.
and is not relevant to the choice of reflections for refinement.
<i>R</i>-factors based on <i>F</i>^2^ are statistically about twice as large
as those based on <i>F</i>, and <i>R</i>- factors based on ALL data will be
even larger.
;
_reflns_number_total     3479
_reflns_number_gt     2673
_reflns_threshold_expression     I>2sigma(I)
_refine_ls_structure_factor_coef     Fsqd
_refine_ls_matrix_type     full
_refine_ls_R_factor_all     0.0617
_refine_ls_R_factor_gt     0.0419
_refine_ls_wR_factor_gt     0.1049
_refine_ls_wR_factor_ref     0.1138
_refine_ls_goodness_of_fit_ref     1.106
_refine_ls_restrained_S_all     1.106
_refine_ls_number_reflns     3479
_refine_ls_number_parameters     177
_refine_ls_number_restraints     0
_refine_ls_hydrogen_treatment     mixed
_refine_ls_weighting_scheme     calc
_refine_ls_weighting_details
         'calc w=1/[\s^2^(Fo^2^)+(0.0560P)^2^+0.0264P] where P=(Fo^2^+2Fc^2^)/3'
_atom_sites_solution_hydrogens     geom
_atom_sites_solution_primary     direct
_atom_sites_solution_secondary     difmap
_refine_ls_shift/su_max     0.000
_refine_ls_shift/su_mean     0.000
_refine_diff_density_max     0.211
_refine_diff_density_min     -0.177
_refine_ls_extinction_method     none
_refine_ls_extinction_coef     ?
loop_
    _atom_type_symbol
    _atom_type_description
    _atom_type_scat_dispersion_real
    _atom_type_scat_dispersion_imag
    _atom_type_scat_source
    'C' 'C' 0.0033 0.0016
                         'International Tables Vol C Tables 4.2.6.8 and 6.1.1.4'
    'H' 'H' 0.0000 0.0000
                         'International Tables Vol C Tables 4.2.6.8 and 6.1.1.4'
    'N' 'N' 0.0061 0.0033
                         'International Tables Vol C Tables 4.2.6.8 and 6.1.1.4'
    'O' 'O' 0.0106 0.0060
                         'International Tables Vol C Tables 4.2.6.8 and 6.1.1.4'
_computing_data_collection     'CrystalClear (Rigaku, 2008)'
_computing_cell_refinement     'CrystalClear (Rigaku, 2008)'
_computing_data_reduction     'CrystalClear (Rigaku, 2008)'
_computing_structure_solution     'SHELXS97 (Sheldrick, 2008)'
_computing_structure_refinement     'SHELXL97 (Sheldrick, 2008)'
_computing_molecular_graphics     'SHELXTL (Sheldrick, 2008)'
_computing_publication_material     'SHELXL97 (Sheldrick, 2008)'
loop_
    _atom_site_type_symbol
    _atom_site_label
    _atom_site_fract_x
    _atom_site_fract_y
    _atom_site_fract_z
    _atom_site_U_iso_or_equiv
    _atom_site_adp_type
    _atom_site_calc_flag
    _atom_site_refinement_flags
    _atom_site_occupancy
    _atom_site_symmetry_multiplicity
    _atom_site_disorder_assembly
    _atom_site_disorder_group
    O O1 0.48310(7) 0.73617(7) 0.04556(4) 0.0310(2) Uani d . 1 1 . .
    O O2 0.49294(7) 0.35635(7) 0.07278(4) 0.0321(2) Uani d . 1 1 . .
    N N1 0.46720(9) 0.54981(8) 0.09038(4) 0.0256(2) Uani d . 1 1 . .
    C C1 0.53806(10) 0.65930(9) 0.09452(5) 0.0263(2) Uani d . 1 1 . .
    C C2 0.66237(10) 0.61485(9) 0.08633(5) 0.0242(2) Uani d . 1 1 . .
    C C3 0.76900(10) 0.67523(10) 0.08427(5) 0.0300(3) Uani d . 1 1 . .
    H H3 0.7719 0.7568 0.0880 0.036 Uiso calc R 1 1 . .
    C C4 0.87197(11) 0.61253(10) 0.07655(6) 0.0314(3) Uani d . 1 1 . .
    H H4 0.9459 0.6525 0.0746 0.038 Uiso calc R 1 1 . .
    C C5 0.86960(11) 0.49285(10) 0.07166(5) 0.0290(3) Uani d . 1 1 . .
    H H5 0.9418 0.4523 0.0672 0.035 Uiso calc R 1 1 . .
    C C6 0.76204(10) 0.43254(9) 0.07334(5) 0.0257(3) Uani d . 1 1 . .
    H H6 0.7589 0.3509 0.0699 0.031 Uiso calc R 1 1 . .
    C C7 0.65951(10) 0.49583(9) 0.08021(5) 0.0227(2) Uani d . 1 1 . .
    C C8 0.53351(11) 0.45578(9) 0.08088(5) 0.0247(2) Uani d . 1 1 . .
    C C9 0.33419(10) 0.54720(10) 0.08518(5) 0.0295(3) Uani d . 1 1 . .
    H H9A 0.3006 0.4809 0.0578 0.035 Uiso calc R 1 1 . .
    H H9B 0.2989 0.6181 0.0628 0.035 Uiso calc R 1 1 . .
    C C10 0.29071(10) 0.53813(10) 0.14795(5) 0.0283(3) Uani d . 1 1 . .
    C C11 0.33512(12) 0.45438(11) 0.19347(6) 0.0352(3) Uani d . 1 1 . .
    H H11 0.4002 0.4052 0.1873 0.042 Uiso calc R 1 1 . .
    C C12 0.28499(13) 0.44209(12) 0.24794(6) 0.0409(3) Uani d . 1 1 . .
    H H12 0.3159 0.3844 0.2788 0.049 Uiso calc R 1 1 . .
    C C13 0.19061(13) 0.51312(13) 0.25754(6) 0.0433(3) Uani d . 1 1 . .
    H H13 0.1557 0.5037 0.2945 0.052 Uiso calc R 1 1 . .
    C C14 0.14733(12) 0.59773(14) 0.21325(7) 0.0470(4) Uani d . 1 1 . .
    H H14 0.0832 0.6475 0.2200 0.056 Uiso calc R 1 1 . .
    C C15 0.19722(11) 0.61047(12) 0.15877(6) 0.0391(3) Uani d . 1 1 . .
    H H15 0.1671 0.6693 0.1285 0.047 Uiso calc R 1 1 . .
    C C16 0.54084(11) 0.71985(10) 0.15828(6) 0.0339(3) Uani d . 1 1 . .
    H H16A 0.5928 0.7887 0.1609 0.041 Uiso calc R 1 1 . .
    H H16B 0.5745 0.6675 0.1938 0.041 Uiso calc R 1 1 . .
    H H16C 0.4570 0.7423 0.1613 0.041 Uiso calc R 1 1 . .
    H H1O 0.4958(12) 0.7058(13) 0.0054(7) 0.059(5) Uiso d . 1 1 . .
loop_
    _atom_site_aniso_label
    _atom_site_aniso_U_11
    _atom_site_aniso_U_22
    _atom_site_aniso_U_33
    _atom_site_aniso_U_12
    _atom_site_aniso_U_13
    _atom_site_aniso_U_23
    O1 0.0387(5) 0.0236(4) 0.0314(4) 0.0059(3) 0.0092(4) 0.0017(3)
    O2 0.0404(5) 0.0228(4) 0.0347(5) -0.0094(3) 0.0114(4) -0.0022(3)
    N1 0.0259(5) 0.0244(5) 0.0278(5) -0.0027(4) 0.0085(4) -0.0011(4)
    C1 0.0305(6) 0.0207(5) 0.0280(6) -0.0010(4) 0.0069(5) -0.0011(4)
    C2 0.0286(6) 0.0202(5) 0.0240(5) -0.0011(4) 0.0060(4) -0.0005(4)
    C3 0.0333(6) 0.0208(5) 0.0357(6) -0.0046(5) 0.0063(5) -0.0001(5)
    C4 0.0281(6) 0.0308(6) 0.0355(6) -0.0052(5) 0.0067(5) 0.0040(5)
    C5 0.0290(6) 0.0295(6) 0.0290(6) 0.0023(5) 0.0073(5) 0.0025(5)
    C6 0.0331(7) 0.0202(5) 0.0242(5) 0.0007(4) 0.0068(5) 0.0009(4)
    C7 0.0287(6) 0.0193(5) 0.0202(5) -0.0024(4) 0.0054(4) 0.0007(4)
    C8 0.0322(6) 0.0225(5) 0.0201(5) -0.0037(4) 0.0071(4) 0.0001(4)
    C9 0.0266(6) 0.0361(6) 0.0260(6) -0.0022(5) 0.0059(5) 0.0008(5)
    C10 0.0238(6) 0.0353(6) 0.0256(6) -0.0062(5) 0.0050(4) -0.0023(5)
    C11 0.0401(7) 0.0376(7) 0.0284(6) 0.0017(5) 0.0080(5) -0.0007(5)
    C12 0.0494(9) 0.0469(8) 0.0259(6) -0.0046(6) 0.0069(6) 0.0030(5)
    C13 0.0405(8) 0.0640(9) 0.0279(6) -0.0108(7) 0.0132(5) -0.0030(6)
    C14 0.0350(7) 0.0681(10) 0.0419(8) 0.0064(7) 0.0174(6) 0.0024(7)
    C15 0.0292(7) 0.0531(8) 0.0367(7) 0.0031(6) 0.0107(5) 0.0069(6)
    C16 0.0387(7) 0.0311(6) 0.0325(6) 0.0011(5) 0.0086(5) -0.0084(5)
_geom_special_details
;
All e.s.d.'s (except the e.s.d. in the dihedral angle between two l.s. planes)
are estimated using the full covariance matrix. The cell e.s.d.'s are taken
into account individually in the estimation of e.s.d.'s in distances, angles
and torsion angles; correlations between e.s.d.'s in cell parameters are only
used when they are defined by crystal symmetry. An approximate (isotropic)
treatment of cell e.s.d.'s is used for estimating e.s.d.'s involving l.s.
planes.
;
loop_
    _geom_bond_atom_site_label_1
    _geom_bond_atom_site_label_2
    _geom_bond_site_symmetry_2
    _geom_bond_distance
    _geom_bond_publ_flag
    O1 C1 . 1.4102(13) ?
    O1 H1O . 0.960(15) ?
    O2 C8 . 1.2377(13) ?
    N1 C8 . 1.3538(14) ?
    N1 C9 . 1.4573(16) ?
    N1 C1 . 1.4871(14) ?
    C1 C2 . 1.5151(16) ?
    C1 C16 . 1.5196(15) ?
    C2 C3 . 1.3831(15) ?
    C2 C7 . 1.3870(15) ?
    C3 C4 . 1.3918(16) ?
    C3 H3 . 0.9500 ?
    C4 C5 . 1.3925(17) ?
    C4 H4 . 0.9500 ?
    C5 C6 . 1.3900(16) ?
    C5 H5 . 0.9500 ?
    C6 C7 . 1.3864(15) ?
    C6 H6 . 0.9500 ?
    C7 C8 . 1.4757(16) ?
    C9 C10 . 1.5103(16) ?
    C9 H9A . 0.9900 ?
    C9 H9B . 0.9900 ?
    C10 C11 . 1.3880(17) ?
    C10 C15 . 1.3894(17) ?
    C11 C12 . 1.3888(18) ?
    C11 H11 . 0.9500 ?
    C12 C13 . 1.380(2) ?
    C12 H12 . 0.9500 ?
    C13 C14 . 1.376(2) ?
    C13 H13 . 0.9500 ?
    C14 C15 . 1.3879(18) ?
    C14 H14 . 0.9500 ?
    C15 H15 . 0.9500 ?
    C16 H16A . 0.9800 ?
    C16 H16B . 0.9800 ?
    C16 H16C . 0.9800 ?
loop_
    _geom_angle_atom_site_label_1
    _geom_angle_atom_site_label_2
    _geom_angle_atom_site_label_3
    _geom_angle_site_symmetry_1
    _geom_angle_site_symmetry_3
    _geom_angle
    _geom_angle_publ_flag
    C1 O1 H1O . . 107.6(9) ?
    C8 N1 C9 . . 122.99(10) ?
    C8 N1 C1 . . 113.62(9) ?
    C9 N1 C1 . . 122.48(9) ?
    O1 C1 N1 . . 110.67(9) ?
    O1 C1 C2 . . 113.42(9) ?
    N1 C1 C2 . . 100.65(8) ?
    O1 C1 C16 . . 106.91(9) ?
    N1 C1 C16 . . 111.22(9) ?
    C2 C1 C16 . . 113.96(9) ?
    C3 C2 C7 . . 120.32(10) ?
    C3 C2 C1 . . 129.45(10) ?
    C7 C2 C1 . . 110.23(9) ?
    C2 C3 C4 . . 117.82(10) ?
    C2 C3 H3 . . 121.1 ?
    C4 C3 H3 . . 121.1 ?
    C3 C4 C5 . . 121.78(10) ?
    C3 C4 H4 . . 119.1 ?
    C5 C4 H4 . . 119.1 ?
    C6 C5 C4 . . 120.23(11) ?
    C6 C5 H5 . . 119.9 ?
    C4 C5 H5 . . 119.9 ?
    C7 C6 C5 . . 117.57(10) ?
    C7 C6 H6 . . 121.2 ?
    C5 C6 H6 . . 121.2 ?
    C6 C7 C2 . . 122.26(10) ?
    C6 C7 C8 . . 129.28(10) ?
    C2 C7 C8 . . 108.44(9) ?
    O2 C8 N1 . . 125.37(11) ?
    O2 C8 C7 . . 127.62(10) ?
    N1 C8 C7 . . 106.98(9) ?
    N1 C9 C10 . . 115.80(10) ?
    N1 C9 H9A . . 108.3 ?
    C10 C9 H9A . . 108.3 ?
    N1 C9 H9B . . 108.3 ?
    C10 C9 H9B . . 108.3 ?
    H9A C9 H9B . . 107.4 ?
    C11 C10 C15 . . 118.60(11) ?
    C11 C10 C9 . . 122.08(11) ?
    C15 C10 C9 . . 119.16(11) ?
    C10 C11 C12 . . 120.40(12) ?
    C10 C11 H11 . . 119.8 ?
    C12 C11 H11 . . 119.8 ?
    C13 C12 C11 . . 120.42(13) ?
    C13 C12 H12 . . 119.8 ?
    C11 C12 H12 . . 119.8 ?
    C14 C13 C12 . . 119.65(13) ?
    C14 C13 H13 . . 120.2 ?
    C12 C13 H13 . . 120.2 ?
    C13 C14 C15 . . 120.15(13) ?
    C13 C14 H14 . . 119.9 ?
    C15 C14 H14 . . 119.9 ?
    C14 C15 C10 . . 120.77(13) ?
    C14 C15 H15 . . 119.6 ?
    C10 C15 H15 . . 119.6 ?
    C1 C16 H16A . . 109.5 ?
    C1 C16 H16B . . 109.5 ?
    H16A C16 H16B . . 109.5 ?
    C1 C16 H16C . . 109.5 ?
    H16A C16 H16C . . 109.5 ?
    H16B C16 H16C . . 109.5 ?
loop_
    _geom_torsion_atom_site_label_1
    _geom_torsion_atom_site_label_2
    _geom_torsion_atom_site_label_3
    _geom_torsion_atom_site_label_4
    _geom_torsion_site_symmetry_1
    _geom_torsion_site_symmetry_2
    _geom_torsion_site_symmetry_3
    _geom_torsion_site_symmetry_4
    _geom_torsion
    _geom_torsion_publ_flag
    C8 N1 C1 O1 . . . . 119.71(10) ?
    C9 N1 C1 O1 . . . . -49.64(13) ?
    C8 N1 C1 C2 . . . . -0.51(11) ?
    C9 N1 C1 C2 . . . . -169.86(9) ?
    C8 N1 C1 C16 . . . . -121.59(10) ?
    C9 N1 C1 C16 . . . . 69.06(12) ?
    O1 C1 C2 C3 . . . . 60.18(15) ?
    N1 C1 C2 C3 . . . . 178.40(11) ?
    C16 C1 C2 C3 . . . . -62.48(15) ?
    O1 C1 C2 C7 . . . . -119.60(10) ?
    N1 C1 C2 C7 . . . . -1.37(11) ?
    C16 C1 C2 C7 . . . . 117.75(11) ?
    C7 C2 C3 C4 . . . . -0.60(16) ?
    C1 C2 C3 C4 . . . . 179.64(10) ?
    C2 C3 C4 C5 . . . . -0.64(17) ?
    C3 C4 C5 C6 . . . . 1.07(17) ?
    C4 C5 C6 C7 . . . . -0.23(16) ?
    C5 C6 C7 C2 . . . . -1.03(16) ?
    C5 C6 C7 C8 . . . . 177.31(10) ?
    C3 C2 C7 C6 . . . . 1.47(16) ?
    C1 C2 C7 C6 . . . . -178.73(9) ?
    C3 C2 C7 C8 . . . . -177.17(9) ?
    C1 C2 C7 C8 . . . . 2.63(12) ?
    C9 N1 C8 O2 . . . . -7.00(17) ?
    C1 N1 C8 O2 . . . . -176.29(10) ?
    C9 N1 C8 C7 . . . . 171.34(9) ?
    C1 N1 C8 C7 . . . . 2.05(12) ?
    C6 C7 C8 O2 . . . . -3.10(19) ?
    C2 C7 C8 O2 . . . . 175.41(11) ?
    C6 C7 C8 N1 . . . . 178.60(10) ?
    C2 C7 C8 N1 . . . . -2.89(12) ?
    C8 N1 C9 C10 . . . . 99.09(13) ?
    C1 N1 C9 C10 . . . . -92.55(12) ?
    N1 C9 C10 C11 . . . . -51.07(15) ?
    N1 C9 C10 C15 . . . . 133.51(12) ?
    C15 C10 C11 C12 . . . . 1.30(18) ?
    C9 C10 C11 C12 . . . . -174.15(11) ?
    C10 C11 C12 C13 . . . . -0.1(2) ?
    C11 C12 C13 C14 . . . . -1.0(2) ?
    C12 C13 C14 C15 . . . . 0.9(2) ?
    C13 C14 C15 C10 . . . . 0.3(2) ?
    C11 C10 C15 C14 . . . . -1.39(19) ?
    C9 C10 C15 C14 . . . . 174.19(12) ?
loop_
    _geom_hbond_atom_site_label_D
    _geom_hbond_atom_site_label_H
    _geom_hbond_atom_site_label_A
    _geom_hbond_site_symmetry_A
    _geom_hbond_distance_DH
    _geom_hbond_distance_HA
    _geom_hbond_distance_DA
    _geom_hbond_angle_DHA
    O1 H1O O2 5_665 0.960(15) 1.836(15) 2.7938(14) 175.3(12)
_iucr_refine_instructions_details
;
TITL BO1517 in C2/c
CELL 0.71073  11.0929  11.6040  21.2259  90.000 101.777  90.000
ZERR    8.00   0.0037   0.0038   0.0070   0.000   0.005   0.000
LATT  7
SYMM -X, Y, 0.5-Z
SFAC C H N O
UNIT 128 120 8 16
TEMP -120
SIZE .474 .340 .227
ACTA
CONF
HTAB O1 O2_$1
EQIV $1 1-X,1-Y,-Z
MPLA N1 C1 C2 C3 C4 C5 C6 C7 C8
MPLA C10 C11 C12 C13 C14 C15
L.S. 3
BOND $H
FMAP 2
PLAN 2
WGHT    0.056000    0.026400
FVAR       0.28492
O1    4    0.483095    0.736175    0.045564    11.00000    0.03868    0.02361 =
         0.03142    0.00167    0.00915    0.00590
O2    4    0.492942    0.356349    0.072775    11.00000    0.04043    0.02277 =
         0.03468   -0.00224    0.01137   -0.00936
N1    3    0.467205    0.549811    0.090383    11.00000    0.02588    0.02443 =
         0.02784   -0.00112    0.00854   -0.00275
C1    1    0.538064    0.659301    0.094522    11.00000    0.03051    0.02072 =
         0.02798   -0.00111    0.00688   -0.00104
C2    1    0.662368    0.614850    0.086329    11.00000    0.02857    0.02017 =
         0.02401   -0.00048    0.00601   -0.00106
C3    1    0.768998    0.675225    0.084266    11.00000    0.03335    0.02079 =
         0.03565   -0.00007    0.00630   -0.00459
AFIX  43
H3    2    0.771859    0.756810    0.087992    11.00000   -1.20000
AFIX   0
C4    1    0.871971    0.612530    0.076554    11.00000    0.02813    0.03079 =
         0.03546    0.00397    0.00665   -0.00520
AFIX  43
H4    2    0.945866    0.652466    0.074575    11.00000   -1.20000
AFIX   0
C5    1    0.869604    0.492853    0.071660    11.00000    0.02903    0.02946 =
         0.02901    0.00253    0.00726    0.00228
AFIX  43
H5    2    0.941753    0.452285    0.067158    11.00000   -1.20000
AFIX   0
C6    1    0.762040    0.432537    0.073339    11.00000    0.03309    0.02018 =
         0.02420    0.00093    0.00682    0.00074
AFIX  43
H6    2    0.758901    0.350918    0.069901    11.00000   -1.20000
AFIX   0
C7    1    0.659506    0.495830    0.080214    11.00000    0.02865    0.01935 =
         0.02016    0.00066    0.00540   -0.00236
C8    1    0.533511    0.455783    0.080879    11.00000    0.03220    0.02255 =
         0.02015    0.00011    0.00711   -0.00374
C9    1    0.334188    0.547203    0.085177    11.00000    0.02656    0.03610 =
         0.02604    0.00081    0.00589   -0.00215
AFIX  23
H9A   2    0.300598    0.480934    0.057770    11.00000   -1.20000
H9B   2    0.298875    0.618125    0.062818    11.00000   -1.20000
AFIX   0
C10   1    0.290715    0.538125    0.147947    11.00000    0.02383    0.03534 =
         0.02564   -0.00227    0.00496   -0.00623
C11   1    0.335119    0.454377    0.193473    11.00000    0.04009    0.03760 =
         0.02840   -0.00072    0.00801    0.00173
AFIX  43
H11   2    0.400192    0.405166    0.187336    11.00000   -1.20000
AFIX   0
C12   1    0.284988    0.442089    0.247944    11.00000    0.04940    0.04695 =
         0.02594    0.00304    0.00687   -0.00459
AFIX  43
H12   2    0.315872    0.384411    0.278792    11.00000   -1.20000
AFIX   0
C13   1    0.190609    0.513118    0.257544    11.00000    0.04049    0.06404 =
         0.02787   -0.00300    0.01317   -0.01075
AFIX  43
H13   2    0.155693    0.503667    0.294530    11.00000   -1.20000
AFIX   0
C14   1    0.147328    0.597733    0.213247    11.00000    0.03503    0.06809 =
         0.04193    0.00238    0.01740    0.00636
AFIX  43
H14   2    0.083159    0.647533    0.219974    11.00000   -1.20000
AFIX   0
C15   1    0.197221    0.610466    0.158775    11.00000    0.02922    0.05308 =
         0.03672    0.00687    0.01074    0.00306
AFIX  43
H15   2    0.167096    0.669328    0.128541    11.00000   -1.20000
AFIX   0
C16   1    0.540841    0.719851    0.158283    11.00000    0.03874    0.03111 =
         0.03248   -0.00844    0.00863    0.00107
AFIX 137
H16A  2    0.592765    0.788725    0.160949    11.00000   -1.20000
H16B  2    0.574521    0.667543    0.193766    11.00000   -1.20000
H16C  2    0.457025    0.742334    0.161253    11.00000   -1.20000
AFIX   0
H1O   2    0.495844    0.705792    0.005384    11.00000    0.05933
HKLF 4
REM  BO1517 in C2/c
REM R1 =  0.0419 for   2673 Fo > 4sig(Fo)  and  0.0617 for all   3479 data
REM    177 parameters refined using      0 restraints
END
WGHT      0.0560      0.0242
REM Highest difference peak  0.211,  deepest hole -0.177,  1-sigma level  0.037
Q1    1   0.6599  0.5527  0.0832  11.00000  0.05    0.21
Q2    1   0.1431  0.5290  0.2191  11.00000  0.05    0.21
;
data_global
_journal_date_recd_electronic     2012-04-26
_journal_date_accepted     2012-05-12
_journal_name_full     'Acta Crystallographica, Section E'
_journal_year     2012
_journal_volume     68
_journal_issue      6
_journal_page_first     o1795
_journal_page_last     o1795
_journal_paper_category     QO
_journal_paper_doi     10.1107/S1600536812021575
_journal_coeditor_code     NR2026
_publ_contact_author_name     'Hong-Yao Wang'
_publ_contact_author_address
;
College of Chemistry and Chemical Engineering,
Graduate University of Chinese Academy of Sciences
Beijing 100049,
People's Republic of China
;
_publ_contact_author_email     'why5421700@163.com'
_publ_contact_author_fax     '010-88256092'
_publ_contact_author_phone     '010-88256224'
_publ_section_title
;
2-Benzyl-3-hydroxy-3-methyl-2,3-dihydro-1<i>H</i>-isoindol-1-one
;
loop_
    _publ_author_name
    _publ_author_footnote
    _publ_author_address
    'Wang, Hong-Yao' .
;
College of Chemistry and Chemical Engineering,
Graduate University of Chinese Academy of Sciences
Beijing 100049,
People's Republic of China
;
    'Yang, Jing-Kui' .
;
College of Chemistry and Chemical Engineering,
Graduate University of Chinese Academy of Sciences
Beijing 100049,
People's Republic of China
;
