# Supplementary material for: 2-Benzyl-3-hy­droxy-3-methyl-2,3-dihydro-1H-isoindol-1-one
Source: Acta Crystallogr Sect E Struct Rep Online. 2012 May 19;68(Pt 6):o1795. doi: 10.1107/S1600536812021575 (PMC3379372; doi:10.1107/S1600536812021575)
Supplement: Supplementary file 2 [file e-68-o1795-Isup2.hkl]

# 
# h,k,l, Fc-squared, Fo-squared, sigma(Fo-squared) and status flag 
# 
data_I
_shelx_title ' BO1517 in C2/c' 
_shelx_refln_list_code          4 
_shelx_F_calc_maximum      359.49 
_exptl_crystal_F_000      1072.00 
_reflns_d_resolution_high  0.7298 
 
loop_ 
 _symmetry_equiv_pos_as_xyz 
 'x, y, z' 
 '-x, y, -z+1/2' 
 'x+1/2, y+1/2, z' 
 '-x+1/2, y+1/2, -z+1/2' 
 '-x, -y, -z' 
 'x, -y, z-1/2' 
 '-x+1/2, -y+1/2, -z' 
 'x+1/2, -y+1/2, z-1/2' 
 
_cell_length_a    11.0929 
_cell_length_b    11.6040 
_cell_length_c    21.2259 
_cell_angle_alpha  90.000 
_cell_angle_beta  101.777 
_cell_angle_gamma  90.000 
 
_shelx_F_squared_multiplier     1.000 
 
loop_ 
 _refln_index_h 
 _refln_index_k 
 _refln_index_l 
 _refln_F_squared_calc 
 _refln_F_squared_meas 
 _refln_F_squared_sigma 
 _refln_observed_status 
   2   0   0     1444.67     1298.47     57.93 o 
   4   0   0    11116.74    10872.49    130.22 o 
   8   0   0      125.49      115.37     18.36 o 
  10   0   0      615.16      577.45     43.39 o 
  12   0   0      194.88      184.14     32.91 o 
   3   1   0     5541.49     5253.24     46.96 o 
   5   1   0    10938.78    11298.43     43.59 o 
   7   1   0      235.41      227.77     22.43 o 
   9   1   0     1259.04     1169.88     37.42 o 
  11   1   0       63.27       91.82     16.34 o 
  13   1   0       19.15       23.06     12.92 o 
   0   2   0    52840.26    48126.05    302.77 o 
   2   2   0    36898.96    36948.35    114.49 o 
   4   2   0     7438.57     7564.30     58.10 o 
   6   2   0     2011.38     2366.77     31.14 o 
   8   2   0      566.47      568.76     20.64 o 
  10   2   0      153.09      148.86     16.42 o 
  12   2   0       30.33       33.90     12.91 o 
  14   2   0        0.14       10.44     10.54 o 
   1   3   0     1140.32     1091.83     13.48 o 
   3   3   0    12333.97    12229.54     71.20 o 
   5   3   0       82.41      115.12      5.19 o 
   7   3   0      721.24      750.56     18.65 o 
   9   3   0       66.75       72.44      7.33 o 
  11   3   0       96.24       80.79     15.21 o 
  13   3   0       80.85       86.39     23.51 o 
   0   4   0     1282.00     1298.63     28.61 o 
   2   4   0      353.61      315.02      6.82 o 
   4   4   0      153.57      133.06      8.19 o 
   6   4   0      222.26      247.29      9.20 o 
   8   4   0      154.00      157.43      5.90 o 
  10   4   0        7.98       18.73     11.48 o 
  12   4   0       22.43       22.40      8.73 o 
  14   4   0       23.38       19.10     18.00 o 
   1   5   0     2499.96     2575.06     36.96 o 
   3   5   0      231.13      191.48     11.10 o 
   5   5   0      189.00      185.31      7.90 o 
   7   5   0      126.64      125.17      8.78 o 
   9   5   0       63.15       64.86      6.19 o 
  11   5   0       74.43       59.53     21.08 o 
  13   5   0       17.02        5.42     16.15 o 
   0   6   0       11.21       27.91      5.95 o 
   2   6   0       14.35        9.53      3.66 o 
   4   6   0      119.34      130.90     13.36 o 
   6   6   0       16.93       17.19      6.54 o 
   8   6   0        1.47        4.86      3.96 o 
  10   6   0        1.82        8.86     10.50 o 
  12   6   0        0.98        2.10     13.06 o 
   1   7   0      510.20      486.87     16.54 o 
   3   7   0      123.68      116.28     11.61 o 
   5   7   0       11.78       20.94      5.93 o 
   7   7   0      200.29      178.96     10.63 o 
   9   7   0        0.62        7.09      5.24 o 
  11   7   0      105.61       83.69     22.80 o 
  13   7   0      294.95      353.00     54.23 o 
   0   8   0      434.15      409.03     29.21 o 
   2   8   0      560.11      533.16     18.35 o 
   4   8   0     1685.73     1723.10     62.66 o 
   6   8   0     2020.09     2052.39     39.36 o 
   8   8   0       90.12       88.80     10.88 o 
  10   8   0      134.53      144.50     21.08 o 
  12   8   0        8.47        0.99     16.39 o 
   1   9   0     1053.33     1016.54     27.92 o 
   3   9   0      195.99      263.92     14.84 o 
   5   9   0       45.89       31.06      6.86 o 
   7   9   0       15.19        9.58      5.87 o 
   9   9   0       11.60       11.55      7.00 o 
  11   9   0       38.94       45.73     23.17 o 
   0  10   0     1768.15     2008.71     60.42 o 
   2  10   0     1718.49     1519.35     36.48 o 
   4  10   0     4286.99     4386.63     56.64 o 
   6  10   0       50.84       43.99      8.35 o 
   8  10   0        0.00        6.06      5.79 o 
  10  10   0       14.38       13.43     14.05 o 
   1  11   0     3757.02     3810.17     55.90 o 
   3  11   0      147.80      148.03     13.80 o 
   5  11   0     1511.37     1472.21     34.62 o 
   7  11   0       41.55       34.28      8.24 o 
   9  11   0       78.78       48.64     13.53 o 
   0  12   0      146.24      230.02     23.30 o 
   2  12   0       37.13       27.99      8.32 o 
   4  12   0        0.03       14.17     10.81 o 
   6  12   0      154.34      164.69     13.90 o 
   8  12   0      182.07      170.09     17.34 o 
   1  13   0       84.66      103.71     13.01 o 
   3  13   0      493.51      468.15     23.11 o 
   5  13   0        0.00       11.96      7.34 o 
   7  13   0       58.96       40.49     10.05 o 
   0  14   0       42.88       53.46     13.34 o 
   2  14   0       91.85      101.79     15.47 o 
   4  14   0       12.16       19.55      8.80 o 
   6  14   0       13.10       12.65     11.29 o 
   1  15   0      110.77      112.28     14.00 o 
   3  15   0      106.88      131.83     15.36 o 
 -13   1   1        1.69       10.82     12.34 o 
 -11   1   1        5.13       19.05      9.74 o 
  -9   1   1      479.86      500.06     26.61 o 
  -7   1   1       54.68       58.91      9.45 o 
  -5   1   1       31.10       26.06      2.21 o 
  -3   1   1     3661.77     3421.35     39.51 o 
  -1   1   1        3.19        2.59      1.36 o 
   1   1   1     2461.70     2102.84     28.72 o 
   3   1   1     9952.41    10005.81    143.29 o 
   5   1   1      172.93      183.25      5.02 o 
   7   1   1      226.37      252.90     16.95 o 
   9   1   1       84.96       73.86     12.39 o 
  11   1   1      139.81      140.17     17.13 o 
  13   1   1      126.97      135.58     29.83 o 
 -14   2   1       17.93       11.61     10.53 o 
 -12   2   1      160.82      175.40     21.79 o 
 -10   2   1        4.05        8.07      9.82 o 
  -8   2   1      567.60      557.82     47.09 o 
  -6   2   1       97.17      129.45      3.58 o 
  -4   2   1      502.34      464.89      7.22 o 
  -2   2   1      403.61      400.42     12.05 o 
   0   2   1    13417.17    12403.27     76.49 o 
   2   2   1      128.28      124.02      5.21 o 
   4   2   1     2100.64     2208.02     39.06 o 
   6   2   1      687.61      702.55      8.64 o 
   8   2   1       30.13       28.59      5.05 o 
  10   2   1      546.29      558.80     28.74 o 
  12   2   1      104.50      122.24     21.01 o 
  14   2   1        7.26       10.60     21.08 o 
 -13   3   1        9.75       10.35     13.93 o 
 -11   3   1        1.23        5.40      9.37 o 
  -9   3   1        0.51        4.05      3.69 o 
  -7   3   1       25.22       26.96      2.68 o 
  -5   3   1      619.08      731.71     12.18 o 
  -3   3   1      285.00      306.60      7.19 o 
  -1   3   1      703.89      709.87     13.92 o 
   1   3   1    22191.96    21325.06     95.81 o 
   3   3   1     4208.08     4308.70     60.04 o 
   5   3   1     4166.47     4335.71     38.74 o 
   7   3   1      263.55      294.66      6.73 o 
   9   3   1        3.69       12.76      5.07 o 
  11   3   1        7.78        6.32      7.95 o 
  13   3   1       44.30       31.67     14.52 o 
 -14   4   1        0.16        9.98     18.24 o 
 -12   4   1      214.52      287.16     47.45 o 
 -10   4   1      296.34      302.84     34.72 o 
  -8   4   1     1176.27     1114.35     27.41 o 
  -6   4   1     2525.38     2518.25     41.86 o 
  -4   4   1       57.41       65.23      4.64 o 
  -2   4   1      944.25      935.03     15.42 o 
   0   4   1     1676.68     1473.82     14.80 o 
   2   4   1      638.52      574.46      8.95 o 
   4   4   1     4488.37     4722.16     35.19 o 
   6   4   1        1.59        8.64      3.42 o 
   8   4   1     1290.55     1163.30     46.23 o 
  10   4   1       54.87       46.51     14.75 o 
  12   4   1      167.78      136.88     23.99 o 
  14   4   1      108.06      137.18     32.29 o 
 -13   5   1      146.54      190.67     32.66 o 
 -11   5   1       93.93      133.81     20.97 o 
  -9   5   1     3485.36     3425.10     83.87 o 
  -7   5   1     1669.65     1681.96     31.04 o 
  -5   5   1     4235.38     4462.26     52.98 o 
  -3   5   1     4111.29     4176.61     76.02 o 
  -1   5   1    12370.71    12886.69     90.69 o 
   1   5   1     2241.37     2540.14     29.75 o 
   3   5   1       40.94       47.69      5.18 o 
   5   5   1     1226.39     1272.90     32.43 o 
   7   5   1     1336.75     1362.03     27.02 o 
   9   5   1      607.46      539.07     46.29 o 
  11   5   1      217.25      253.56     36.91 o 
 -12   6   1       90.97       97.39     22.12 o 
 -10   6   1      133.92      142.60     29.09 o 
  -8   6   1      823.64      752.06     20.43 o 
  -6   6   1     1995.86     1944.30     35.72 o 
  -4   6   1     1207.25     1282.52     31.22 o 
  -2   6   1     5349.84     5970.09     96.55 o 
   0   6   1      225.50      230.64     10.88 o 
   2   6   1       91.47       88.32      7.92 o 
   4   6   1     1135.71      967.59     32.32 o 
   6   6   1     2197.41     2194.28     38.51 o 
   8   6   1      975.65      910.00     20.33 o 
  10   6   1       12.92       14.42     20.95 o 
  12   6   1      247.72      250.95     38.70 o 
 -13   7   1       65.69       60.52     21.94 o 
 -11   7   1       48.16       38.79     10.53 o 
  -9   7   1      278.80      209.59     12.10 o 
  -7   7   1      101.61       85.49      8.09 o 
  -5   7   1      855.98      824.99     22.76 o 
  -3   7   1      274.97      307.31     15.13 o 
  -1   7   1      809.13     1001.05     23.41 o 
   1   7   1      323.95      360.04     17.19 o 
   3   7   1     1036.47     1045.25     31.56 o 
   5   7   1      176.74      188.05     12.48 o 
   7   7   1      216.76      201.31     11.48 o 
   9   7   1       31.16       20.13      5.40 o 
  11   7   1       27.72       43.51     18.36 o 
  13   7   1       48.24       31.68     20.71 o 
 -10   8   1        3.92       13.55      9.96 o 
  -8   8   1       98.28      100.26      9.78 o 
  -6   8   1        1.21       18.03      8.04 o 
  -4   8   1      131.73      148.31     13.88 o 
  -2   8   1       39.44       23.35      6.40 o 
   0   8   1      450.03      485.42     18.40 o 
   2   8   1      627.05      635.41     22.86 o 
   4   8   1      735.60      700.68     25.33 o 
   6   8   1     1331.58     1363.06     36.13 o 
   8   8   1       52.91       54.08      9.18 o 
  10   8   1      123.53      112.53     24.90 o 
  12   8   1        0.06       15.90     24.03 o 
 -11   9   1        0.09       40.55     25.14 o 
  -9   9   1       25.65       16.47      6.78 o 
  -7   9   1       11.12       16.02      6.22 o 
  -5   9   1        0.01       12.90      7.97 o 
  -3   9   1        4.89       16.50      9.12 o 
  -1   9   1       42.98       31.12      7.77 o 
   1   9   1       72.40       97.90     12.05 o 
   3   9   1      129.01      132.06     13.93 o 
   5   9   1       17.86       25.47      7.22 o 
   7   9   1      118.56      129.50     11.21 o 
   9   9   1        0.13        5.42      8.94 o 
  11   9   1      155.32      140.39     30.69 o 
 -10  10   1      110.68      109.45     24.40 o 
  -8  10   1       20.98       28.96      7.37 o 
  -6  10   1       61.90       75.51      9.86 o 
  -4  10   1      118.72      142.97     22.05 o 
  -2  10   1       70.63       78.95     12.01 o 
   0  10   1      360.96      388.30     20.70 o 
   2  10   1      113.83      145.19     14.63 o 
   4  10   1       17.48       32.55      7.98 o 
   6  10   1        1.30       12.22      7.26 o 
   8  10   1      116.02       92.86     12.57 o 
  10  10   1        5.71       22.19     20.95 o 
  -9  11   1       35.75       27.81     10.84 o 
  -7  11   1       10.57       16.36      6.30 o 
  -5  11   1       10.96       12.71      7.61 o 
  -3  11   1        1.04        7.76      6.51 o 
  -1  11   1      176.74      146.36     14.87 o 
   1  11   1        9.31       14.42      8.84 o 
   3  11   1        0.16        7.34      7.53 o 
   5  11   1        7.97       24.46      9.68 o 
   7  11   1       41.13       48.88      9.05 o 
   9  11   1      119.67      117.81     32.79 o 
  -8  12   1       66.01       54.52     11.38 o 
  -6  12   1       11.21       12.61      6.64 o 
  -4  12   1        4.32       16.45     10.05 o 
  -2  12   1      633.21      637.28     24.85 o 
   0  12   1      287.57      310.30     18.92 o 
   2  12   1      423.34      433.90     21.17 o 
   4  12   1        6.65       12.66      7.44 o 
   6  12   1        2.57        2.52      6.31 o 
   8  12   1      167.78      165.20     17.82 o 
  -7  13   1       45.03       20.83      8.77 o 
  -5  13   1      227.79      249.14     17.42 o 
  -3  13   1      185.25      211.32     16.46 o 
  -1  13   1      134.59      110.30     14.23 o 
   1  13   1       72.71       65.68     11.44 o 
   3  13   1        9.92       21.96      8.54 o 
   5  13   1      207.02      223.96     16.77 o 
   7  13   1        0.12       10.76     12.49 o 
  -6  14   1       21.18       16.79      8.61 o 
  -4  14   1        7.69       11.12      7.69 o 
  -2  14   1       11.00       13.35      9.10 o 
   0  14   1       67.16       38.46      9.70 o 
   2  14   1       58.45       64.70     11.36 o 
   4  14   1      346.25      403.53     22.79 o 
   6  14   1        1.70        5.69      8.74 o 
  -3  15   1       52.13       53.82     14.97 o 
  -1  15   1       95.35      108.84     13.75 o 
   1  15   1       34.10       25.74     10.75 o 
   3  15   1       57.43       34.22      9.85 o 
 -14   0   2      157.75      180.69     32.29 o 
 -12   0   2      160.83      194.00     30.57 o 
 -10   0   2     2601.60     2501.69     87.26 o 
  -8   0   2     7492.25     8238.92    131.64 o 
  -6   0   2      576.21      574.49     32.17 o 
  -4   0   2    12836.46    12460.60     47.49 o 
  -2   0   2    13575.31    13051.70    135.60 o 
   2   0   2    32338.41    31512.67    112.61 o 
   4   0   2     1328.80     1222.97     15.09 o 
   6   0   2      528.00      554.17      7.86 o 
   8   0   2      626.11      683.32     39.69 o 
  10   0   2      241.21      304.56     30.94 o 
  12   0   2        5.21        8.63     16.52 o 
  14   0   2        5.59        9.37     11.22 o 
 -15   1   2      156.33      131.96     23.56 o 
 -13   1   2       30.11       31.54     13.39 o 
 -11   1   2        2.66       16.59     12.99 o 
  -9   1   2       23.90       27.74     11.89 o 
  -7   1   2       42.31       47.22      2.71 o 
  -5   1   2     2624.46     2470.03     15.19 o 
  -3   1   2     3744.63     3439.45     36.42 o 
  -1   1   2     9046.34     7797.10     47.32 o 
   1   1   2     3683.23     3300.20     18.92 o 
   3   1   2      189.32      190.02      4.96 o 
   5   1   2     1566.97     1703.64     22.20 o 
   7   1   2     3495.78     3618.56     53.74 o 
   9   1   2     3633.42     3879.45     83.54 o 
  11   1   2      784.64      856.86     49.42 o 
  13   1   2        7.61        3.69      9.49 o 
 -14   2   2        3.29       28.96     23.42 o 
 -12   2   2        4.30       13.12     11.88 o 
 -10   2   2     1133.99     1132.69     41.66 o 
  -8   2   2        2.05        4.03      2.20 o 
  -6   2   2     1612.73     1679.68     37.81 o 
  -4   2   2     2369.42     2397.19     27.67 o 
  -2   2   2     1526.68     1404.06     12.04 o 
   0   2   2     3334.05     3295.37     27.13 o 
   2   2   2    12348.03    11833.87     63.65 o 
   4   2   2     2871.11     2780.70     28.67 o 
   6   2   2       79.37       48.87      3.65 o 
   8   2   2       40.24       45.87      4.03 o 
  10   2   2      280.81      303.81     22.06 o 
  12   2   2        7.83       14.30     18.86 o 
 -13   3   2       16.94       10.46      9.03 o 
 -11   3   2        0.00        7.40     20.21 o 
  -9   3   2      360.51      363.94     26.50 o 
  -7   3   2     1113.17     1137.33     18.61 o 
  -5   3   2     2056.09     2172.42     23.54 o 
  -3   3   2      221.93      210.64      6.56 o 
  -1   3   2     4555.88     4314.64     24.39 o 
   1   3   2      236.03      254.78      9.08 o 
   3   3   2     1558.34     1523.76     12.75 o 
   5   3   2      894.56      997.37     14.62 o 
   7   3   2        1.30        3.33      2.07 o 
   9   3   2      105.84      101.99      8.64 o 
  11   3   2        0.24        7.76      8.14 o 
  13   3   2       26.49       21.32     15.78 o 
 -14   4   2       28.59       10.10      9.81 o 
 -12   4   2       16.50       18.74     11.50 o 
 -10   4   2        3.69        9.12      8.26 o 
  -8   4   2       16.85       18.08      2.89 o 
  -6   4   2       93.49      100.59      6.64 o 
  -4   4   2      739.63      756.22     11.98 o 
  -2   4   2      363.60      366.52      8.01 o 
   0   4   2        6.13        8.82      3.31 o 
   2   4   2     4598.24     4450.31     40.50 o 
   4   4   2     2603.23     2563.91     33.69 o 
   6   4   2      675.64      683.00     13.16 o 
   8   4   2      215.51      208.99      8.02 o 
  10   4   2       98.54       89.39     20.21 o 
  12   4   2       38.35       29.43     12.10 o 
  14   4   2        0.07        8.13     18.24 o 
 -13   5   2       51.75       34.10     15.90 o 
 -11   5   2      120.81       99.71     47.45 o 
  -9   5   2      108.69      109.04     11.46 o 
  -7   5   2       98.45       93.46      7.82 o 
  -5   5   2      545.41      525.85     26.06 o 
  -3   5   2      351.86      385.52     11.31 o 
  -1   5   2     1076.69     1069.81     14.25 o 
   1   5   2      385.17      413.60      9.79 o 
   3   5   2        2.86        6.00      2.95 o 
   5   5   2       12.97        7.91      3.53 o 
   7   5   2      371.97      364.32     18.48 o 
   9   5   2        5.91        7.98      3.56 o 
  11   5   2       12.05       12.10      8.20 o 
  13   5   2        0.40       23.30     24.16 o 
 -12   6   2        0.57        7.33      6.71 o 
 -10   6   2       87.86       70.45     11.31 o 
  -8   6   2      549.40      496.52     17.85 o 
  -6   6   2      163.72      146.40     11.04 o 
  -4   6   2       17.83       35.30      6.66 o 
  -2   6   2       53.37       58.58      6.98 o 
   0   6   2      366.74      426.23     18.34 o 
   2   6   2      222.36      239.59     17.16 o 
   4   6   2     1300.12     1423.93     26.15 o 
   6   6   2       23.41       26.51      5.56 o 
   8   6   2      163.57      151.70      9.35 o 
  10   6   2       64.86       63.43     16.27 o 
  12   6   2       40.05       19.47     17.26 o 
 -13   7   2       12.00       34.63     26.38 o 
 -11   7   2        3.46       10.16      8.36 o 
  -9   7   2       96.22       78.51      9.03 o 
  -7   7   2        6.64        8.63      5.58 o 
  -5   7   2       29.83       31.95      6.63 o 
  -3   7   2       80.54       72.88     10.89 o 
  -1   7   2     1627.04     1794.66     34.69 o 
   1   7   2      447.35      537.72     17.30 o 
   3   7   2     1362.12     1332.99     26.75 o 
   5   7   2     3583.53     3388.45     68.49 o 
   7   7   2      755.39      733.29     19.81 o 
   9   7   2       72.92       55.12      9.07 o 
  11   7   2       69.68       37.35     18.12 o 
  13   7   2       28.87       20.83     24.28 o 
 -12   8   2       58.54       56.33     26.13 o 
 -10   8   2      120.74      120.46     13.10 o 
  -8   8   2      225.30      195.90     12.51 o 
  -6   8   2     1807.10     1778.81     36.52 o 
  -4   8   2     2815.86     2862.43     57.75 o 
  -2   8   2     1052.95     1073.84     29.15 o 
   0   8   2      606.02      654.69     19.53 o 
   2   8   2       28.04       35.81      8.48 o 
   4   8   2      635.82      668.84     24.06 o 
   6   8   2       10.80       14.08      5.96 o 
   8   8   2      124.33      133.56     12.27 o 
  12   8   2      121.24      124.86     30.81 o 
 -11   9   2       12.77       11.71     20.71 o 
  -9   9   2       68.52       46.16      8.08 o 
  -7   9   2       13.16       13.49      5.88 o 
  -5   9   2      447.16      401.12     20.08 o 
  -3   9   2       48.14       33.69      9.41 o 
  -1   9   2      354.24      334.70     18.00 o 
   1   9   2      438.27      345.86     18.75 o 
   3   9   2     2980.96     3042.99     48.16 o 
   5   9   2     5235.53     5451.33     60.00 o 
   7   9   2      576.85      539.23     18.99 o 
   9   9   2       12.56       11.25      8.43 o 
  11   9   2      203.03      256.86     39.44 o 
 -10  10   2      178.26      209.78     33.53 o 
  -8  10   2       91.69      121.81     14.39 o 
  -6  10   2       58.27       59.53      9.89 o 
  -4  10   2     3655.98     3638.45     60.26 o 
  -2  10   2      130.19       94.47     11.43 o 
   0  10   2      360.24      425.68     21.35 o 
   2  10   2     2733.50     2817.62     52.69 o 
   4  10   2        4.35       11.56      6.42 o 
   6  10   2      595.25      541.12     24.01 o 
   8  10   2      131.41      131.94     15.35 o 
  10  10   2       43.01       85.29     25.27 o 
  -9  11   2        2.28       14.63     12.47 o 
  -7  11   2       17.74       12.87      6.64 o 
  -5  11   2      189.11      165.32     14.51 o 
  -3  11   2     1246.53     1223.05     32.75 o 
  -1  11   2      151.17      134.39     13.82 o 
   1  11   2     2318.14     2324.61     50.08 o 
   3  11   2      486.34      454.30     22.76 o 
   5  11   2       18.96       16.80      8.42 o 
   7  11   2      193.65      196.44     17.95 o 
   9  11   2      248.80      242.73     24.92 o 
  -8  12   2      216.17      207.94     18.81 o 
  -6  12   2        0.19        7.06      6.86 o 
  -4  12   2        0.12       12.42     11.48 o 
  -2  12   2        0.95       16.61      9.08 o 
   0  12   2      121.29      140.23     14.93 o 
   2  12   2      282.08      295.09     19.92 o 
   4  12   2       95.04       75.99     11.32 o 
   6  12   2        8.62        7.88      7.80 o 
   8  12   2       40.41       34.17     10.37 o 
  -7  13   2      187.83      169.95     18.63 o 
  -5  13   2      100.05       96.45     12.77 o 
  -3  13   2        0.82       19.01      8.81 o 
  -1  13   2      596.38      598.14     25.81 o 
   1  13   2       86.51       91.17     12.03 o 
   3  13   2       78.82       75.17     11.71 o 
   5  13   2        2.08        8.05      9.11 o 
   7  13   2        2.94       29.34     14.72 o 
  -6  14   2       23.87       23.87     10.59 o 
  -4  14   2       22.50       28.65     10.20 o 
  -2  14   2        4.73        2.83      7.33 o 
   0  14   2        3.00       11.39      7.67 o 
   2  14   2       97.20       82.73     12.15 o 
   4  14   2        1.26        7.80      9.89 o 
   6  14   2        0.25        7.66      8.84 o 
  -5  15   2      179.48      180.73     28.84 o 
  -3  15   2      155.16      158.47     17.04 o 
  -1  15   2       20.87       23.88      9.64 o 
   1  15   2      235.84      238.37     19.38 o 
   3  15   2        1.68        8.67      8.93 o 
 -15   1   3      124.99       79.13     24.77 o 
 -13   1   3       20.06       23.24     15.07 o 
 -11   1   3        3.25       12.11     10.92 o 
  -9   1   3      100.25       82.95     19.72 o 
  -7   1   3      340.03      318.87      7.37 o 
  -5   1   3     4165.98     4192.62     43.90 o 
  -3   1   3     1114.67     1059.06     12.54 o 
  -1   1   3     2053.28     1861.24     11.04 o 
   1   1   3     5328.80     4791.33     33.16 o 
   3   1   3     2719.43     2705.22     29.08 o 
   5   1   3      201.47      205.48      5.04 o 
   7   1   3       66.06       73.46      2.48 o 
   9   1   3     1697.39     1846.56     52.14 o 
  11   1   3        4.65        3.47      7.02 o 
  13   1   3       87.17       78.76     22.68 o 
 -14   2   3      108.68      108.86     19.95 o 
 -12   2   3      154.73      138.41     32.42 o 
 -10   2   3      313.50      336.73     25.76 o 
  -8   2   3       74.95       61.10      4.52 o 
  -6   2   3      208.82      285.35      8.09 o 
  -4   2   3     2865.11     2987.98     33.54 o 
  -2   2   3       83.87       57.01      3.93 o 
   0   2   3    11890.16    11038.87     77.48 o 
   2   2   3    14286.46    14781.80    180.36 o 
   4   2   3      323.58      351.77      6.74 o 
   6   2   3        8.92       10.40      2.01 o 
   8   2   3     1234.23     1239.09     36.61 o 
  10   2   3       72.72       75.20     12.63 o 
  12   2   3      208.53      202.55     21.04 o 
  14   2   3       12.68       23.79     16.64 o 
 -13   3   3      384.92      448.04     95.15 o 
 -11   3   3      812.61      820.53     40.04 o 
  -9   3   3      754.63      820.62     19.78 o 
  -7   3   3     2471.43     2458.41     53.46 o 
  -5   3   3       15.26       47.31      3.93 o 
  -3   3   3    19330.40    18937.46     82.02 o 
  -1   3   3     1939.42     1878.16     15.13 o 
   1   3   3     1933.24     1934.71     20.19 o 
   3   3   3    11626.64    11690.40    111.33 o 
   5   3   3     1912.07     2024.99     39.46 o 
   7   3   3        0.11        4.33      1.67 o 
   9   3   3      270.53      288.76     12.66 o 
  11   3   3       90.46       75.88     12.71 o 
  13   3   3       32.95       27.49     16.02 o 
 -14   4   3       54.70       49.58     22.19 o 
 -12   4   3        7.87       11.38      8.73 o 
 -10   4   3       16.87       20.81      9.67 o 
  -8   4   3       82.86       71.84      4.62 o 
  -6   4   3       33.00       36.81      4.93 o 
  -4   4   3     3151.99     3369.41     31.77 o 
  -2   4   3       64.09       83.61      5.85 o 
   0   4   3        7.27        4.45      3.01 o 
   2   4   3       12.72       11.61      2.52 o 
   4   4   3       13.29       13.96      2.68 o 
   6   4   3     3885.60     3964.54     70.00 o 
   8   4   3      263.02      227.66     10.62 o 
  10   4   3      838.31      862.29     53.86 o 
  12   4   3       25.33       37.59     18.49 o 
  14   4   3        8.83       14.17     19.84 o 
 -13   5   3      541.08      626.04    111.98 o 
 -11   5   3        5.40       10.42      9.63 o 
  -9   5   3     1514.21     1333.39     31.26 o 
  -7   5   3      834.45      893.05     23.97 o 
  -5   5   3     3851.68     4168.15     78.96 o 
  -3   5   3      124.53      113.86      7.68 o 
  -1   5   3    10006.34    10029.91    107.87 o 
   1   5   3     4871.76     5280.32     64.65 o 
   3   5   3      513.90      456.89      9.75 o 
   5   5   3     4016.65     4239.94     45.66 o 
   7   5   3        5.06        6.07      3.50 o 
   9   5   3      244.43      223.64     23.66 o 
  11   5   3       24.41       34.14     16.39 o 
  13   5   3       19.49       39.07     25.64 o 
 -14   6   3      112.52       82.09     32.91 o 
 -10   6   3       64.21       61.49     10.35 o 
  -8   6   3      765.55      778.25     24.44 o 
  -6   6   3      211.53      243.07     14.61 o 
  -4   6   3     5454.32     5874.75    124.19 o 
  -2   6   3      328.55      388.37     13.51 o 
   0   6   3      638.15      568.14     22.75 o 
   2   6   3     1013.36     1100.05     27.85 o 
   4   6   3      245.03      255.65     13.04 o 
   6   6   3      396.03      381.37     14.78 o 
   8   6   3      459.14      437.02     18.14 o 
  10   6   3      143.34       94.66     21.82 o 
  12   6   3       24.04       15.41     20.83 o 
 -13   7   3      181.71      265.00     40.67 o 
 -11   7   3      178.04      138.93     19.99 o 
  -9   7   3       10.03       21.45      6.24 o 
  -7   7   3       11.06       10.28      7.00 o 
  -5   7   3      920.88      809.42     23.00 o 
  -3   7   3      310.24      289.42     15.21 o 
  -1   7   3      352.83      471.35     18.45 o 
   1   7   3       82.49       64.25      6.39 o 
   3   7   3      492.00      528.30     41.24 o 
   5   7   3      147.75      134.72     10.77 o 
   7   7   3       65.79       67.43      8.00 o 
   9   7   3        0.94       18.24     13.43 o 
  11   7   3       11.97        9.74     14.42 o 
 -12   8   3       49.17       77.53     30.44 o 
 -10   8   3      682.24      689.06     27.31 o 
  -8   8   3      168.32      187.23     11.91 o 
  -6   8   3     1607.59     1722.80     37.02 o 
  -4   8   3        1.31        8.92      6.57 o 
  -2   8   3     2254.27     2429.30     36.73 o 
   0   8   3      149.11      138.29     12.42 o 
   2   8   3      173.12      172.95     13.02 o 
   4   8   3        3.18       13.41      6.53 o 
   6   8   3        0.47        8.10      5.86 o 
   8   8   3      106.49       97.56     11.90 o 
  10   8   3        8.32       11.83     14.05 o 
  12   8   3        0.12       12.94     16.64 o 
 -11   9   3       31.36       38.09     21.82 o 
  -9   9   3        0.16        8.20      6.14 o 
  -7   9   3        2.31       12.18      7.75 o 
  -5   9   3       87.11       85.27     11.43 o 
  -3   9   3       71.29       91.49     12.83 o 
  -1   9   3        1.20       27.66      7.99 o 
   1   9   3        7.38       18.37      8.22 o 
   3   9   3      551.63      556.18     22.18 o 
   5   9   3       71.46       70.45     10.02 o 
   7   9   3       63.91       56.93      9.17 o 
   9   9   3      162.90      163.09     19.45 o 
  11   9   3        8.75        5.55     16.76 o 
 -10  10   3        2.71        5.67      8.02 o 
  -8  10   3      204.92      217.54     17.81 o 
  -6  10   3      129.65      117.94     12.65 o 
  -4  10   3       15.00       16.61      7.54 o 
  -2  10   3        1.89        8.91      7.10 o 
   0  10   3        0.09       12.48      7.69 o 
   2  10   3       52.68       60.02     10.71 o 
   4  10   3      311.04      291.26     18.08 o 
   6  10   3        9.21       12.85      7.79 o 
   8  10   3       11.24       11.17      8.72 o 
  10  10   3       31.72       37.35     22.19 o 
  -9  11   3        2.33        6.85      7.70 o 
  -7  11   3        9.63       21.71      6.70 o 
  -5  11   3        0.77        4.61      7.41 o 
  -3  11   3       38.27       39.83     10.22 o 
  -1  11   3      385.05      395.50     21.38 o 
   1  11   3        0.02       12.53      8.36 o 
   3  11   3      414.46      384.87     27.25 o 
   5  11   3        1.09       12.47      7.49 o 
   7  11   3       54.74       78.22     13.13 o 
   9  11   3       54.60       40.97     13.60 o 
  -8  12   3       87.87       86.44     12.09 o 
  -6  12   3      255.95      250.65     17.93 o 
  -4  12   3        0.61       14.85      7.26 o 
  -2  12   3      159.35      134.15     14.42 o 
   0  12   3        2.55       13.47      7.76 o 
   2  12   3       80.28       61.66     11.47 o 
   4  12   3      205.63      243.41     19.32 o 
   6  12   3       11.00       14.84      8.78 o 
   8  12   3      374.26      375.41     30.78 o 
  -7  13   3      118.05      101.14     13.45 o 
  -5  13   3        6.18       15.57      8.49 o 
  -3  13   3      251.84      227.03     17.66 o 
  -1  13   3        1.25       20.53      8.21 o 
   1  13   3      135.28      120.43     14.31 o 
   3  13   3      267.81      261.72     17.94 o 
   5  13   3       12.87       17.79      9.94 o 
   7  13   3      263.13      231.45     27.17 o 
  -6  14   3       32.70       33.26      9.45 o 
  -4  14   3      708.28      829.92     33.71 o 
  -2  14   3      281.14      273.53     18.65 o 
   0  14   3       85.24      142.62     15.25 o 
   2  14   3      230.55      250.77     18.01 o 
   4  14   3      112.77      139.88     18.39 o 
   6  14   3      292.08      289.06     26.28 o 
  -3  15   3       13.48       14.38      8.41 o 
  -1  15   3        7.18        9.95      7.81 o 
   1  15   3       71.00       72.38     11.15 o 
   3  15   3        0.14        5.55      8.94 o 
 -14   0   4      175.47      234.55     37.59 o 
 -12   0   4      182.30      180.57     30.07 o 
 -10   0   4      761.38      773.79     50.29 o 
  -8   0   4       79.47       55.46     16.64 o 
  -6   0   4      691.88      792.73     14.40 o 
  -4   0   4     3790.48     3987.40     45.29 o 
  -2   0   4    16793.64    16267.63     69.07 o 
   0   0   4    27640.75    26353.85    111.25 o 
   2   0   4     1759.98     1608.12     14.55 o 
   4   0   4        0.18        6.19      3.55 o 
   6   0   4       22.96       16.23      3.33 o 
   8   0   4        5.83        3.86      1.60 o 
  10   0   4     3514.14     3718.82    101.31 o 
 -15   1   4      102.47       90.88     23.20 o 
 -13   1   4       54.43       46.34     14.17 o 
 -11   1   4      124.51      132.80     18.37 o 
  -9   1   4     2905.57     2939.39     62.78 o 
  -7   1   4     1133.62      997.42     11.71 o 
  -5   1   4     6812.05     7424.32     94.38 o 
  -3   1   4        6.68        8.03      2.56 o 
  -1   1   4    10842.27    10611.61     63.56 o 
   1   1   4    78145.88    76003.30    181.87 o 
   3   1   4        0.06        9.44      2.80 o 
   5   1   4        8.91       10.10      2.36 o 
   7   1   4       32.47       41.92      2.88 o 
   9   1   4       10.31       12.00      9.06 o 
  11   1   4       29.72       17.07      8.51 o 
  13   1   4      179.91      147.17     29.33 o 
 -14   2   4      107.01      132.53     21.82 o 
 -12   2   4       15.01       20.84     12.76 o 
 -10   2   4        0.21       21.69     14.67 o 
  -8   2   4        2.52        3.89      2.62 o 
  -6   2   4      485.66      448.88      8.57 o 
  -4   2   4       24.68       30.50      2.83 o 
  -2   2   4      401.64      317.11      8.12 o 
   0   2   4       92.28      103.33      3.93 o 
   2   2   4     3418.08     3199.72     12.18 o 
   4   2   4       19.45       28.40      2.66 o 
   6   2   4     3027.59     3122.84     27.70 o 
   8   2   4      475.79      482.21      8.00 o 
  10   2   4       19.11        9.72      7.87 o 
  12   2   4       43.59       46.12     12.87 o 
  14   2   4       98.09       62.12     21.32 o 
 -13   3   4        8.58        1.53      8.57 o 
 -11   3   4        7.56       14.42     14.42 o 
  -9   3   4       40.61       45.30      5.57 o 
  -7   3   4      403.53      381.29      8.91 o 
  -5   3   4     2434.82     2797.79     68.19 o 
  -3   3   4     6365.61     6311.54     70.06 o 
  -1   3   4      460.10      356.16      6.66 o 
   1   3   4       21.21       32.33      2.46 o 
   3   3   4      628.25      632.09      8.80 o 
   5   3   4      295.52      245.28      8.01 o 
   7   3   4       42.77       42.13      3.44 o 
   9   3   4       99.65      102.56      8.71 o 
  11   3   4       54.31       54.26     14.30 o 
  13   3   4        6.84       12.45     12.82 o 
 -14   4   4       18.25       10.60     16.02 o 
 -12   4   4        7.35        6.46      7.87 o 
 -10   4   4      110.18      123.87     21.52 o 
  -8   4   4      273.36      224.05     13.89 o 
  -6   4   4      176.41      175.57      8.44 o 
  -4   4   4      871.92      918.29     17.05 o 
  -2   4   4      369.07      361.35      8.94 o 
   0   4   4     1051.25     1043.45     12.32 o 
   2   4   4      956.90      902.57     13.06 o 
   4   4   4     4195.71     4160.55     79.02 o 
   6   4   4      235.20      209.33     10.65 o 
   8   4   4      134.03      135.68     12.12 o 
  10   4   4      234.07      269.28     47.39 o 
  12   4   4       29.45       35.00     22.19 o 
 -13   5   4      180.66      183.43     55.90 o 
 -11   5   4       21.73       15.19     10.07 o 
  -9   5   4        0.69        5.21      4.61 o 
  -7   5   4      151.44      147.40      9.56 o 
  -5   5   4      495.79      479.11     16.91 o 
  -3   5   4       99.97       98.36      7.26 o 
  -1   5   4     1165.43     1161.17     17.43 o 
   1   5   4       66.32       52.35      4.55 o 
   3   5   4      423.89      396.06     15.38 o 
   5   5   4      507.78      494.77     11.43 o 
   7   5   4      689.06      638.00     19.27 o 
   9   5   4        0.41        3.66      4.89 o 
  11   5   4        0.20       15.04     13.68 o 
  13   5   4      130.57      142.61     30.69 o 
 -14   6   4        2.42       11.96     21.20 o 
 -12   6   4       23.94       29.69     12.19 o 
 -10   6   4       75.29       67.43     12.20 o 
  -8   6   4       98.43       83.73      9.88 o 
  -6   6   4      173.46      161.32     12.20 o 
  -4   6   4      112.57      119.00      9.36 o 
  -2   6   4      139.62      141.85      9.31 o 
   0   6   4      648.06      698.25     32.36 o 
   2   6   4     1149.68     1305.44     46.09 o 
   4   6   4       89.32       88.35      6.02 o 
   6   6   4      603.41      590.92     15.00 o 
   8   6   4     1193.86     1122.37     23.27 o 
  10   6   4        5.68       16.64     16.52 o 
  12   6   4       23.48       25.76     21.69 o 
 -13   7   4       47.81       33.81     23.23 o 
 -11   7   4       24.12        9.96      9.95 o 
  -9   7   4       89.44       49.18      7.36 o 
  -7   7   4      738.19      708.22     26.03 o 
  -5   7   4     1135.86     1105.58     27.27 o 
  -3   7   4     2036.40     2045.18     43.73 o 
  -1   7   4       30.66       36.90      6.67 o 
   1   7   4      510.84      546.79     16.70 o 
   3   7   4      639.55      627.47     19.41 o 
   5   7   4       41.20       46.36      6.32 o 
   7   7   4      389.90      389.63     15.09 o 
   9   7   4      272.14      268.77     22.62 o 
  11   7   4       81.31       65.94     20.71 o 
 -12   8   4      189.74      199.32     23.51 o 
 -10   8   4      314.62      380.81     21.25 o 
  -8   8   4        8.70       11.39      5.55 o 
  -6   8   4        2.25       12.81      7.33 o 
  -4   8   4       29.02       36.40      7.91 o 
  -2   8   4       49.50       54.85      8.31 o 
   0   8   4       51.10       56.68      9.01 o 
   2   8   4      307.42      334.53     17.87 o 
   4   8   4     1375.69     1346.44     26.86 o 
   6   8   4      108.60       97.10      9.88 o 
   8   8   4        3.22        7.58      5.41 o 
  10   8   4      179.01      199.55     33.40 o 
  12   8   4       87.48       96.63     30.44 o 
 -11   9   4       89.27       96.23     18.08 o 
  -9   9   4        0.68        6.03      5.64 o 
  -7   9   4       21.89       20.56      7.71 o 
  -5   9   4     3976.33     4153.69     56.18 o 
  -3   9   4     2236.87     2315.84     44.76 o 
  -1   9   4      678.53      637.15     20.94 o 
   1   9   4       38.48       45.08      8.47 o 
   3   9   4       50.58       42.26      8.33 o 
   5   9   4     3410.48     3617.85     48.27 o 
   7   9   4       42.51       44.98     10.45 o 
   9   9   4       32.08       31.43     10.74 o 
  11   9   4       37.43       31.80     19.72 o 
 -10  10   4      174.54      209.58     18.18 o 
  -8  10   4        8.57        8.42      6.45 o 
  -6  10   4       79.77       68.47     10.52 o 
  -4  10   4      116.95      112.68     12.60 o 
  -2  10   4       50.26       43.76      8.81 o 
   0  10   4      163.09      201.03     15.69 o 
   2  10   4      511.41      483.80     22.05 o 
   4  10   4      351.05      278.53     16.96 o 
   6  10   4       15.81       15.10      9.94 o 
   8  10   4       96.28       89.83     13.11 o 
  -9  11   4      388.86      410.55     24.14 o 
  -7  11   4        6.04       11.91      7.62 o 
  -5  11   4       44.46       41.75      8.71 o 
  -3  11   4      407.58      396.56     22.59 o 
  -1  11   4     1013.28      884.26     31.05 o 
   1  11   4       32.33       19.96      7.84 o 
   3  11   4        0.28       10.49      8.43 o 
   5  11   4       40.93       28.71      8.52 o 
   7  11   4      103.30      112.23     14.05 o 
   9  11   4      256.47      309.03     29.14 o 
  -8  12   4       47.85       41.64      9.82 o 
  -6  12   4      123.83      110.74     13.00 o 
  -4  12   4      132.44      125.47     14.63 o 
  -2  12   4       26.82       26.75      8.30 o 
   0  12   4      156.87      177.82     16.92 o 
   2  12   4       24.63       21.26      9.78 o 
   4  12   4       36.03       35.68      8.75 o 
   6  12   4       41.93       44.70     12.35 o 
   8  12   4      202.84      243.17     27.88 o 
  -7  13   4       54.47       49.96     12.68 o 
  -5  13   4       21.41       25.02      8.39 o 
  -3  13   4       28.22       35.34      8.98 o 
  -1  13   4        2.38       11.86      8.91 o 
   1  13   4       12.16       29.20     10.55 o 
   3  13   4        0.44       17.50      8.62 o 
   5  13   4       22.88       23.42     10.62 o 
   7  13   4       68.57       80.99     14.71 o 
  -6  14   4       52.24       68.71     13.12 o 
  -4  14   4       18.32       17.24     10.34 o 
  -2  14   4      120.40      104.09     14.14 o 
   0  14   4       44.95       29.55      8.94 o 
   2  14   4       91.55       86.73     13.12 o 
   4  14   4       61.88       67.31     16.12 o 
   6  14   4       27.84       30.01     11.12 o 
  -3  15   4        2.41       18.83      9.13 o 
  -1  15   4       28.71       20.40     10.27 o 
   1  15   4        0.13       11.43     11.87 o 
   3  15   4        3.72       22.81     11.21 o 
 -15   1   5        3.96       20.98     14.54 o 
 -13   1   5       14.56       10.85     15.53 o 
 -11   1   5      248.13      298.46     25.66 o 
  -9   1   5      103.64      106.88     13.24 o 
  -7   1   5      120.65      119.72      4.13 o 
  -5   1   5      184.19      196.67      5.91 o 
  -3   1   5       12.18       10.66      2.67 o 
  -1   1   5      637.94      661.52      9.34 o 
   1   1   5     5141.69     4906.60     35.78 o 
   3   1   5       26.63       30.89      2.32 o 
   5   1   5      250.87      238.67      6.63 o 
   7   1   5       41.38       39.34      2.93 o 
   9   1   5      241.70      255.22     20.65 o 
  11   1   5       95.61       92.48     15.15 o 
  13   1   5        9.41       19.47     19.84 o 
 -14   2   5        3.75        8.55     11.81 o 
 -12   2   5      130.06      134.90     29.15 o 
 -10   2   5      975.04     1049.55     41.89 o 
  -8   2   5        3.70        4.99      1.72 o 
  -6   2   5      154.69      148.05      5.53 o 
  -4   2   5     5028.88     4963.49     49.53 o 
  -2   2   5     2446.04     2249.86     22.24 o 
   0   2   5     2434.09     2458.08     39.42 o 
   2   2   5     4846.61     4540.26     48.07 o 
   4   2   5     6843.05     7226.77     49.56 o 
   6   2   5       19.79       11.84      2.93 o 
   8   2   5       44.29       42.42      3.87 o 
  10   2   5      128.46      116.72     23.54 o 
  12   2   5        2.96        5.05     13.19 o 
 -13   3   5      258.75      257.65     36.09 o 
 -11   3   5        3.97       25.08     11.33 o 
  -9   3   5     1291.18     1267.49     35.31 o 
  -7   3   5     1522.89     1583.42     29.00 o 
  -5   3   5     6062.55     6494.18    124.84 o 
  -3   3   5      100.52       86.78      4.50 o 
  -1   3   5     3321.04     3066.77     29.58 o 
   1   3   5      183.33      200.30      6.64 o 
   3   3   5     1729.28     1710.86     20.13 o 
   5   3   5      330.75      380.55      8.92 o 
   7   3   5        8.60       11.43      2.44 o 
   9   3   5      296.41      288.46     18.75 o 
  11   3   5        0.34       13.56     16.52 o 
 -14   4   5       50.76       25.37     12.39 o 
 -12   4   5        5.95        7.89     12.33 o 
 -10   4   5      127.73      168.42     12.95 o 
  -8   4   5     3450.35     3252.23     99.44 o 
  -6   4   5      287.02      251.38      8.81 o 
  -4   4   5     3910.60     4117.42     99.92 o 
  -2   4   5       29.42       25.70      2.96 o 
   0   4   5     2163.08     2241.06     26.80 o 
   2   4   5    12781.47    13927.82    119.27 o 
   4   4   5      927.21      900.29     19.96 o 
   6   4   5     1782.03     1766.60     27.84 o 
   8   4   5     1907.09     1854.56     32.17 o 
  10   4   5       43.03       34.82     18.00 o 
  12   4   5      412.32      462.70     45.23 o 
 -13   5   5        4.81       10.25      8.21 o 
 -11   5   5       83.89       51.79     15.04 o 
  -9   5   5      569.70      488.70     18.15 o 
  -7   5   5        4.18        9.39      3.48 o 
  -5   5   5      491.54      551.65     28.77 o 
  -3   5   5      922.31      959.15     27.52 o 
  -1   5   5     2787.26     2998.04     28.26 o 
   1   5   5    14661.64    15898.74     85.81 o 
   3   5   5     4960.77     5131.34     57.17 o 
   5   5   5      387.72      483.81     13.35 o 
   7   5   5     6527.18     6633.50     82.45 o 
   9   5   5     1386.02     1420.67     40.33 o 
  11   5   5       45.99       75.68     21.32 o 
  13   5   5      461.71      417.59     50.66 o 
 -14   6   5      376.26      371.81    108.16 o 
 -12   6   5       85.91       77.29     19.49 o 
 -10   6   5      315.50      265.67     19.40 o 
  -8   6   5     1854.97     1615.33     35.78 o 
  -6   6   5      129.77      101.83     13.34 o 
  -4   6   5       99.21       84.84      7.93 o 
  -2   6   5       29.44       37.37      7.90 o 
   0   6   5      476.74      605.50     18.06 o 
   2   6   5     3602.44     4111.83     51.79 o 
   4   6   5      117.55      120.38      6.35 o 
   6   6   5     2801.57     2930.31     44.87 o 
   8   6   5     1383.35     1338.92     26.08 o 
  10   6   5       56.99       50.41     16.39 o 
  12   6   5      417.45      427.20     47.45 o 
 -13   7   5       45.39       41.23     14.69 o 
 -11   7   5       18.89       30.47     13.93 o 
  -9   7   5     1087.08     1000.75     25.39 o 
  -7   7   5      206.28      210.04     15.59 o 
  -5   7   5      193.43      169.67     12.93 o 
  -3   7   5      801.13      709.65     19.69 o 
  -1   7   5     4670.58     5343.95    120.45 o 
   1   7   5      999.20     1061.97     33.07 o 
   3   7   5      708.68      690.26     30.61 o 
   5   7   5     6070.41     5933.18     88.50 o 
   7   7   5     2503.70     2544.75     87.87 o 
   9   7   5        2.93       11.25     10.93 o 
  11   7   5      106.01       81.72     22.56 o 
 -12   8   5        0.12        9.85     10.59 o 
 -10   8   5       10.70       12.58      7.70 o 
  -8   8   5      687.33      713.85     22.83 o 
  -6   8   5      679.46      681.60     23.55 o 
  -4   8   5       49.28       53.64      8.36 o 
  -2   8   5      483.28      495.50     18.24 o 
   0   8   5      595.31      624.03     27.40 o 
   2   8   5       69.11       54.69      8.92 o 
   4   8   5      370.58      347.11     14.62 o 
   6   8   5        2.51       14.95      6.10 o 
   8   8   5      144.24      120.30     20.19 o 
  10   8   5      201.79      200.66     32.29 o 
  12   8   5        1.71        7.27     16.15 o 
 -11   9   5        0.09       12.77     12.00 o 
  -9   9   5       59.71       40.63      7.72 o 
  -7   9   5       15.42       16.21      6.82 o 
  -5   9   5        0.64        9.33      9.45 o 
  -3   9   5        0.43       10.31      7.15 o 
  -1   9   5      181.67      196.53     16.44 o 
   1   9   5       79.76       78.92      9.66 o 
   3   9   5       12.14       28.47      7.45 o 
   5   9   5      547.71      509.57     20.74 o 
   7   9   5      183.72      168.33     19.81 o 
   9   9   5        1.35       13.86     11.10 o 
  11   9   5       23.89       28.10     17.50 o 
 -10  10   5       11.59       22.01     10.26 o 
  -8  10   5        4.97       10.37      6.20 o 
  -6  10   5        0.96       10.81      7.09 o 
  -4  10   5      128.02      139.10     15.51 o 
  -2  10   5       37.99       41.83      8.55 o 
   0  10   5        0.99        7.21      6.86 o 
   2  10   5       12.66       21.80      8.92 o 
   4  10   5       16.40       24.83      7.66 o 
   6  10   5       22.51       21.95      9.09 o 
   8  10   5      128.10      140.72     24.22 o 
  10  10   5        0.53       16.52     21.45 o 
  -9  11   5        0.43        7.67      8.17 o 
  -7  11   5       58.80       55.39     13.95 o 
  -5  11   5      204.91      197.43     17.44 o 
  -3  11   5      143.51      153.49     19.53 o 
  -1  11   5        4.78       11.74      7.85 o 
   1  11   5      432.32      453.08     22.95 o 
   3  11   5        0.14       12.87      7.53 o 
   5  11   5      116.44      129.89     18.35 o 
   7  11   5        9.83       13.76     10.83 o 
   9  11   5        0.14       20.65     20.28 o 
  -8  12   5      208.07      183.64     16.19 o 
  -6  12   5       61.31       48.18     10.43 o 
  -4  12   5       50.42       57.47     11.53 o 
  -2  12   5       41.57       54.71     10.97 o 
   0  12   5      195.45      201.60     17.44 o 
   2  12   5       61.97       54.87     11.08 o 
   4  12   5       78.97       65.18     28.94 o 
   6  12   5       31.14       17.08      8.74 o 
   8  12   5        0.36        7.53     11.57 o 
  -7  13   5      116.09      119.97     14.31 o 
  -5  13   5      340.87      373.79     24.66 o 
  -3  13   5      162.09      171.30     17.40 o 
  -1  13   5      783.49      764.24     32.06 o 
   1  13   5       22.18       20.67      8.49 o 
   3  13   5      277.64      263.13     27.46 o 
   5  13   5       62.90       89.15     19.68 o 
   7  13   5        0.27        5.58      8.22 o 
  -6  14   5       44.03       51.49     11.06 o 
  -4  14   5      675.09      758.46     40.09 o 
  -2  14   5      105.39      101.06     15.87 o 
   0  14   5       32.08       29.01      8.92 o 
   2  14   5       50.34       63.01     18.24 o 
   4  14   5       22.40       38.65     11.61 o 
   6  14   5      144.49      124.00     26.50 o 
  -3  15   5       11.16        9.59      8.62 o 
  -1  15   5      201.07      204.30     20.34 o 
   1  15   5        4.15       10.53     12.79 o 
   3  15   5      147.13      118.84     19.04 o 
 -14   0   6       70.56       61.50     23.54 o 
 -12   0   6      439.86      539.98     48.69 o 
  -8   0   6     4400.36     4228.12    136.38 o 
  -6   0   6     7649.86     8478.04     82.04 o 
  -4   0   6     2925.65     2752.20     70.06 o 
  -2   0   6     1024.38     1068.42     22.21 o 
   0   0   6   129236.09   121889.73    749.76 o 
   2   0   6     2307.94     2211.43     29.41 o 
   4   0   6      860.34      796.98     13.78 o 
   6   0   6      968.84     1013.38     25.71 o 
   8   0   6      379.43      413.29     19.72 o 
  10   0   6     1410.96     1384.39     57.56 o 
  12   0   6        7.24        3.82     12.57 o 
 -15   1   6      268.19      257.11     56.82 o 
 -13   1   6       40.73       37.09     14.04 o 
 -11   1   6        4.03       13.10     12.47 o 
  -9   1   6      791.54      640.68     16.76 o 
  -7   1   6     1240.14     1357.30     20.92 o 
  -5   1   6     2526.37     2628.09     34.40 o 
  -3   1   6     7686.66     7533.57     45.86 o 
  -1   1   6     4606.38     4519.23     22.11 o 
   1   1   6    10626.55    10862.45     43.14 o 
   3   1   6     1128.33     1053.65      9.68 o 
   5   1   6     5480.09     5746.85     62.89 o 
   7   1   6      137.37      125.36      5.28 o 
   9   1   6     1370.30     1464.10     66.68 o 
  11   1   6      430.23      514.29     42.52 o 
 -14   2   6      304.81      358.43     46.22 o 
 -12   2   6      194.31      191.80     23.44 o 
 -10   2   6     1916.65     1741.97     88.83 o 
  -8   2   6      606.90      607.41     16.80 o 
  -6   2   6        3.98       15.10      3.03 o 
  -4   2   6     3157.73     3315.87     28.86 o 
  -2   2   6      634.70      569.95     16.68 o 
   0   2   6    29096.95    28954.86    219.31 o 
   2   2   6       82.10       79.51      4.62 o 
   4   2   6      151.34      140.58      4.25 o 
   6   2   6     2931.34     3127.15     33.61 o 
   8   2   6       33.44       35.16      3.86 o 
  10   2   6       82.54       40.86      9.92 o 
 -13   3   6      104.85      109.01     23.80 o 
 -11   3   6      861.55      906.43     56.60 o 
  -9   3   6      804.51      747.11     40.03 o 
  -7   3   6      367.98      342.67     10.99 o 
  -5   3   6     1765.81     1857.41     32.32 o 
  -3   3   6       98.32      100.12      5.18 o 
  -1   3   6     1274.83     1288.53     13.11 o 
   1   3   6      166.14      180.18      4.39 o 
   3   3   6      266.49      231.61      7.62 o 
   5   3   6       13.84       10.32      2.20 o 
   7   3   6       43.43       43.84      4.34 o 
   9   3   6        2.87        3.90      4.28 o 
  11   3   6       23.04       18.00     10.97 o 
  13   3   6       22.65       24.40     14.91 o 
 -14   4   6        2.16       14.04      9.62 o 
 -12   4   6        8.36       14.78     11.55 o 
 -10   4   6      103.36       99.94     19.78 o 
  -8   4   6        2.81        8.26      4.60 o 
  -6   4   6        6.69        8.54      4.12 o 
  -4   4   6      664.74      695.57     15.08 o 
  -2   4   6      657.89      655.56     11.48 o 
   0   4   6      454.54      411.63      9.05 o 
   2   4   6     4507.80     4340.20     78.27 o 
   4   4   6      697.31      649.30     11.44 o 
   6   4   6      115.48      104.35      6.03 o 
   8   4   6      848.21      852.34     23.29 o 
  10   4   6        8.00        9.37     12.45 o 
  12   4   6        0.14        9.12     14.05 o 
 -13   5   6      183.23      189.47     52.01 o 
 -11   5   6        6.83       14.44     10.41 o 
  -9   5   6       11.99       12.92      4.83 o 
  -7   5   6      668.51      690.54     20.56 o 
  -5   5   6      139.71      118.27      8.70 o 
  -3   5   6      198.31      274.76     11.81 o 
  -1   5   6     1511.48     1540.39     23.60 o 
   1   5   6        7.90        9.28      5.33 o 
   3   5   6      466.46      459.54     10.09 o 
   5   5   6     3116.82     3179.10     28.77 o 
   7   5   6      264.29      282.60     11.07 o 
   9   5   6       10.56       10.30      7.66 o 
  11   5   6       38.37       22.19     15.16 o 
  13   5   6        4.60       13.43     17.63 o 
 -14   6   6        9.55        5.67     14.79 o 
 -12   6   6       93.11       70.57     23.97 o 
 -10   6   6        0.41        6.56      5.41 o 
  -8   6   6        9.04       20.12      7.10 o 
  -6   6   6       59.52       42.12      6.96 o 
  -4   6   6        9.33        3.74      5.57 o 
  -2   6   6      643.65      617.27     17.58 o 
   0   6   6     3018.24     3319.13     37.39 o 
   2   6   6       49.99       28.17      4.73 o 
   4   6   6      127.72      113.08      5.95 o 
   6   6   6      864.57      836.49     18.76 o 
   8   6   6       20.14       18.38      5.83 o 
  10   6   6        0.24       18.98     16.02 o 
  12   6   6        3.41        6.78     14.79 o 
 -13   7   6      198.15      233.94     38.58 o 
 -11   7   6        4.06        7.72      9.63 o 
  -9   7   6       96.84       51.23      9.87 o 
  -7   7   6       45.10       33.30      8.77 o 
  -5   7   6     1154.57     1118.99     31.78 o 
  -3   7   6      296.21      340.51     14.87 o 
  -1   7   6      113.62      130.50     10.99 o 
   1   7   6      957.32      972.55     30.09 o 
   3   7   6     1148.24     1166.03     45.16 o 
   5   7   6        3.86       10.40      4.45 o 
   7   7   6      259.75      232.14     31.12 o 
   9   7   6        9.57       10.74      8.53 o 
  11   7   6       12.30       18.24     15.41 o 
 -12   8   6      191.53      237.74     24.95 o 
 -10   8   6      234.20      241.77     25.72 o 
  -8   8   6      205.52      233.97     16.67 o 
  -6   8   6     2038.51     2066.63     71.77 o 
  -4   8   6     1890.31     1874.64     34.30 o 
  -2   8   6      282.86      308.80     15.73 o 
   0   8   6       16.58       28.17      7.88 o 
   2   8   6        0.25        7.89      4.78 o 
   4   8   6     3151.27     3216.30     66.05 o 
   6   8   6      630.83      732.63     28.50 o 
   8   8   6       13.78       14.36      8.06 o 
  10   8   6       62.87       70.87     26.75 o 
 -11   9   6      282.59      318.42     28.07 o 
  -9   9   6       65.35       70.19     10.02 o 
  -7   9   6       63.81       39.52      8.88 o 
  -5   9   6      498.18      468.30     19.42 o 
  -3   9   6     1665.61     1648.18     44.92 o 
  -1   9   6     1817.97     1799.80     37.09 o 
   1   9   6     1579.74     1659.83     32.43 o 
   3   9   6     1466.14     1413.86     72.07 o 
   5   9   6      114.54      104.64     10.73 o 
   7   9   6      210.08      251.79     28.99 o 
   9   9   6       24.84       32.39     12.29 o 
  11   9   6       77.42       68.65     24.53 o 
 -10  10   6        0.02       11.73      9.56 o 
  -8  10   6       87.34       67.51     10.78 o 
  -6  10   6        1.36       11.34      6.63 o 
  -4  10   6     3141.04     3103.82     60.20 o 
  -2  10   6     1861.91     1901.06     39.04 o 
   0  10   6      751.95      875.40     26.10 o 
   2  10   6     1266.73     1199.14     35.51 o 
   4  10   6     2345.54     2349.65     39.29 o 
   6  10   6        0.12       11.45      9.17 o 
   8  10   6      181.92      201.56     22.81 o 
  10  10   6       11.98       11.09     17.13 o 
  -9  11   6      313.64      362.15     24.21 o 
  -7  11   6      200.95      187.31     17.37 o 
  -5  11   6      157.95      147.68     15.55 o 
  -3  11   6      546.48      531.41     30.11 o 
  -1  11   6      836.12      812.81     40.49 o 
   1  11   6      427.74      501.07     33.13 o 
   3  11   6       64.04       54.90      9.69 o 
   5  11   6      171.48      164.85     21.39 o 
   7  11   6        0.99       12.24      8.32 o 
   9  11   6       28.58       18.98     14.17 o 
  -8  12   6        2.78        7.40      7.07 o 
  -6  12   6        0.11        6.10      7.25 o 
  -4  12   6       72.87       89.87     12.92 o 
  -2  12   6      333.19      326.15     20.93 o 
   0  12   6      144.94      137.69     14.53 o 
   2  12   6      286.91      312.59     20.84 o 
   4  12   6        0.02       18.67     10.76 o 
   6  12   6      221.04      221.45     30.78 o 
   8  12   6       11.78       13.43     11.67 o 
  -7  13   6      160.63      194.86     18.13 o 
  -5  13   6      105.36       98.05     13.62 o 
  -3  13   6       60.73       44.45     10.26 o 
  -1  13   6        9.07       11.41      7.03 o 
   1  13   6        0.60       17.88      9.97 o 
   3  13   6        5.52       14.04     12.32 o 
   5  13   6      160.46      169.04     23.30 o 
   7  13   6       11.07       17.07     12.75 o 
  -6  14   6       61.64       55.87     12.00 o 
  -4  14   6       12.88       22.08      9.46 o 
  -2  14   6       50.29       32.78      9.58 o 
   0  14   6        9.93       18.64     10.12 o 
   2  14   6       82.97       87.09     18.52 o 
   4  14   6        1.29        6.06      8.08 o 
  -3  15   6      117.71      121.33     17.47 o 
  -1  15   6       23.98       27.06      8.11 o 
   1  15   6        8.05       10.75     12.86 o 
   3  15   6       15.87       21.21     17.35 o 
 -15   1   7        5.65        6.91     12.92 o 
 -13   1   7        0.00       13.09     11.94 o 
 -11   1   7        6.18       17.75     20.71 o 
  -9   1   7      124.30      115.50      4.54 o 
  -7   1   7       52.95       43.27      3.88 o 
  -5   1   7       28.22       16.76      3.05 o 
  -3   1   7      363.04      324.20      7.33 o 
  -1   1   7     5084.62     5056.22     32.19 o 
   1   1   7       29.28       31.34      2.55 o 
   3   1   7     3173.40     3278.76     17.81 o 
   5   1   7      742.40      765.77     11.06 o 
   7   1   7       42.46       44.53      4.64 o 
   9   1   7      620.79      654.90     27.46 o 
  11   1   7       33.80       29.46     13.43 o 
 -14   2   7      466.30      526.37     48.32 o 
 -10   2   7      207.19      206.65     23.44 o 
  -8   2   7       46.41       35.76      3.41 o 
  -6   2   7      737.82      722.52     14.65 o 
  -4   2   7      281.08      275.44     10.90 o 
  -2   2   7      176.57      175.04      7.23 o 
   0   2   7     1314.22     1312.17     13.43 o 
   2   2   7      200.17      225.43      7.37 o 
   4   2   7      691.85      760.46      9.68 o 
   6   2   7       20.52       20.00      2.64 o 
   8   2   7       38.36       48.53      5.25 o 
  10   2   7      519.56      504.80     24.43 o 
  12   2   7        2.00       -2.47     10.97 o 
 -13   3   7       55.86       80.12     24.83 o 
 -11   3   7      226.95      226.44     27.77 o 
  -9   3   7       20.17       21.22      4.43 o 
  -7   3   7      189.24      197.50     11.73 o 
  -5   3   7     2592.18     2678.24     29.73 o 
  -3   3   7      174.46      166.72      6.52 o 
  -1   3   7     6319.04     6295.14     56.58 o 
   1   3   7     5902.49     6239.23     56.43 o 
   3   3   7      906.86      835.49     18.26 o 
   5   3   7       72.29       69.61      4.17 o 
   7   3   7      890.53      919.05     14.81 o 
   9   3   7      865.86      832.67     48.93 o 
  11   3   7      305.32      319.47     36.98 o 
 -14   4   7      140.77       96.16     27.82 o 
 -12   4   7     1085.63     1311.48     72.51 o 
 -10   4   7      206.20      177.45     25.11 o 
  -8   4   7      634.45      554.74     18.07 o 
  -6   4   7     1380.92     1313.17     34.09 o 
  -4   4   7      441.63      464.86     20.01 o 
  -2   4   7     1112.61     1141.06     20.14 o 
   0   4   7      260.38      231.17      8.74 o 
   2   4   7     1559.63     1642.10     74.78 o 
   4   4   7     2796.66     2925.89    181.92 o 
   6   4   7      735.65      802.20     14.59 o 
   8   4   7      864.33      830.85     22.22 o 
  10   4   7        0.09        3.57     11.09 o 
  12   4   7       56.47       60.02     22.56 o 
 -13   5   7      454.07      448.93     73.09 o 
 -11   5   7       35.29       42.78     13.18 o 
  -9   5   7     1260.22     1137.50     43.96 o 
  -7   5   7     1595.28     1715.23     47.52 o 
  -5   5   7      163.15      194.08     11.01 o 
  -3   5   7       56.55       69.88      7.11 o 
  -1   5   7      105.74      103.29      6.96 o 
   1   5   7     4493.15     4594.36    118.17 o 
   3   5   7     3400.93     3649.35     53.78 o 
   5   5   7     2949.08     3012.28     45.67 o 
   7   5   7      219.34      215.46     15.58 o 
   9   5   7     2010.21     2035.24     49.39 o 
  11   5   7        2.17       24.40     21.08 o 
 -14   6   7      180.92      201.15     39.32 o 
 -12   6   7      254.03      194.10     32.26 o 
 -10   6   7        2.48       11.92      7.16 o 
  -8   6   7     1792.47     1676.59     34.61 o 
  -6   6   7     1016.72     1055.98     26.87 o 
  -4   6   7      482.31      545.40     17.84 o 
  -2   6   7      102.95      118.25      9.79 o 
   0   6   7       52.54       68.08      5.70 o 
   2   6   7      666.25      677.80     22.75 o 
   4   6   7     2097.36     2239.46     33.26 o 
   6   6   7      105.21      109.50      6.76 o 
   8   6   7     2412.27     2561.95     45.94 o 
  10   6   7       11.00       -2.83     11.71 o 
  12   6   7        0.19        9.00     13.93 o 
 -13   7   7       16.89       12.75     11.72 o 
 -11   7   7        0.87        7.49      9.91 o 
  -9   7   7       17.88        9.32      6.16 o 
  -7   7   7     1273.30     1249.64     31.17 o 
  -5   7   7      187.11      165.99     12.77 o 
  -3   7   7     4140.84     4360.83    129.42 o 
  -1   7   7      880.15      917.02     22.36 o 
   1   7   7      497.28      465.66     15.81 o 
   3   7   7       34.99       25.26      4.77 o 
   5   7   7      167.29      172.44      9.30 o 
   7   7   7       76.87       76.11     12.64 o 
   9   7   7      263.31      221.85     20.27 o 
  11   7   7        0.83       15.41     21.08 o 
 -12   8   7      118.96      137.77     21.43 o 
 -10   8   7      218.94      204.69     22.48 o 
  -8   8   7        6.32       11.37      8.88 o 
  -6   8   7       51.22       56.18      8.91 o 
  -4   8   7      133.69      152.56     12.73 o 
  -2   8   7      187.37      201.03     13.31 o 
   0   8   7     1875.22     2042.74     40.51 o 
   2   8   7      390.11      384.42     15.91 o 
   4   8   7      457.45      420.05     15.04 o 
   6   8   7      383.78      372.63     23.89 o 
   8   8   7      187.34      171.31     18.67 o 
  10   8   7        2.78       24.16     16.27 o 
 -11   9   7       35.32       35.16     19.84 o 
  -9   9   7       16.07        7.33      6.56 o 
  -7   9   7        4.75       27.29      7.09 o 
  -5   9   7       46.18       56.63     10.08 o 
  -3   9   7        2.86       17.89      9.58 o 
  -1   9   7      212.20      218.61     13.69 o 
   1   9   7       21.89       20.87      6.75 o 
   3   9   7      264.78      283.33     13.93 o 
   5   9   7       18.34       24.31     11.08 o 
   7   9   7       13.91       29.05     10.24 o 
   9   9   7       87.57       88.02     36.05 o 
 -10  10   7       28.37       16.09      8.42 o 
  -8  10   7       23.32       20.70      8.82 o 
  -6  10   7       53.14       62.81     10.84 o 
  -4  10   7       83.29       71.59     11.27 o 
  -2  10   7      227.87      258.19     17.04 o 
   0  10   7      183.27      179.14     13.85 o 
   2  10   7      423.24      465.91     27.20 o 
   4  10   7      980.56     1075.22     43.73 o 
   6  10   7        1.62       11.56      8.66 o 
   8  10   7       82.31       77.28     22.56 o 
  10  10   7       11.18       14.17     18.49 o 
  -9  11   7       71.91       63.90     14.76 o 
  -7  11   7       26.46       25.80      7.48 o 
  -5  11   7      106.02       99.94     12.73 o 
  -3  11   7        4.18       12.20      8.76 o 
  -1  11   7      402.92      383.00     21.90 o 
   1  11   7      159.51      122.17     13.42 o 
   3  11   7      284.93      275.94     26.24 o 
   5  11   7        7.46       19.09     10.68 o 
   7  11   7        3.48        3.61      5.67 o 
   9  11   7       27.28       28.84     23.91 o 
  -8  12   7       66.76       52.39     10.92 o 
  -6  12   7        5.97       15.53      7.03 o 
  -4  12   7        0.53        7.50      7.27 o 
  -2  12   7       20.18       17.45      8.09 o 
   0  12   7      168.06      147.28     14.66 o 
   2  12   7        0.47        6.77      6.81 o 
   4  12   7      167.73      172.96     21.48 o 
   6  12   7        0.32        3.41     11.65 o 
   8  12   7      268.85      285.43     43.32 o 
  -7  13   7       29.81       21.30      9.68 o 
  -5  13   7      567.99      662.97     44.80 o 
  -3  13   7      100.40      117.91     15.33 o 
  -1  13   7      191.27      150.97     16.04 o 
   1  13   7       56.67       26.76      9.14 o 
   3  13   7        5.64        8.96      9.82 o 
   5  13   7      160.66      147.23     25.09 o 
   7  13   7        8.48        6.72     10.35 o 
  -6  14   7       79.42       87.04     16.34 o 
  -4  14   7       31.51       49.60     11.49 o 
  -2  14   7       96.91      101.18     15.05 o 
   0  14   7       44.80       37.16     10.31 o 
   2  14   7        9.87       15.59     12.47 o 
   4  14   7      108.47      135.63     25.13 o 
  -3  15   7        5.78       13.88      7.98 o 
  -1  15   7       91.61      109.04     20.71 o 
   1  15   7      331.40      412.85     40.34 o 
 -14   0   8       54.79      100.58     29.46 o 
 -12   0   8      128.65      180.69     31.43 o 
 -10   0   8     1496.73     1310.60     41.48 o 
  -8   0   8     6253.98     6695.66    136.94 o 
  -6   0   8     1500.21     1511.83     51.54 o 
  -4   0   8      149.84      110.11      8.42 o 
  -2   0   8     2529.95     2850.85     38.28 o 
   0   0   8    42008.74    43015.95    349.13 o 
   2   0   8     3915.47     3681.09     40.04 o 
   4   0   8       58.44       77.41      5.17 o 
   6   0   8     2116.76     2098.14     45.12 o 
   8   0   8      325.65      347.41     15.90 o 
  10   0   8      274.20      306.78     28.72 o 
 -15   1   8      194.97      209.67     42.65 o 
 -13   1   8       97.70       67.56     16.52 o 
 -11   1   8     1867.21     2116.07     63.87 o 
  -9   1   8     2384.25     2447.88     78.72 o 
  -7   1   8      620.68      577.35     14.28 o 
  -5   1   8     2524.89     2481.76     41.75 o 
  -3   1   8      461.94      492.48     10.02 o 
  -1   1   8    17764.36    18672.79    162.30 o 
   1   1   8     1702.59     1710.43     14.68 o 
   3   1   8     1845.61     1890.47     17.12 o 
   5   1   8      809.79      799.13     12.48 o 
   7   1   8      541.30      533.27     13.51 o 
   9   1   8      754.70      771.94     43.51 o 
  11   1   8      176.92      171.45     27.98 o 
 -14   2   8       50.60       36.67     15.18 o 
 -12   2   8       65.33       69.27     16.62 o 
 -10   2   8     1297.15     1514.67     76.91 o 
  -8   2   8       80.22       71.30      5.07 o 
  -6   2   8      148.61      192.78     10.88 o 
  -4   2   8     6787.21     7116.37     84.36 o 
  -2   2   8      289.78      289.12     11.87 o 
   0   2   8      487.43      471.80      9.78 o 
   2   2   8        0.47        4.65      3.79 o 
   4   2   8     1853.36     1940.61     25.07 o 
   6   2   8       44.10       41.79      3.55 o 
   8   2   8      438.36      442.00     12.83 o 
  10   2   8      591.49      635.74     42.65 o 
 -13   3   8      121.76      128.56     23.36 o 
 -11   3   8       12.81       17.51     11.75 o 
  -9   3   8     1343.54     1415.38     30.94 o 
  -7   3   8      324.01      341.17     16.19 o 
  -5   3   8      282.30      257.99     11.97 o 
  -3   3   8     2256.20     2352.34     47.03 o 
  -1   3   8      629.37      599.44     23.34 o 
   1   3   8        0.27        4.85      2.03 o 
   3   3   8     1456.92     1316.34     28.38 o 
   5   3   8      282.97      298.44     14.52 o 
   7   3   8        0.28        3.32      2.46 o 
   9   3   8      184.51      185.25     25.39 o 
  11   3   8        0.14       17.01     19.97 o 
 -14   4   8       39.20        5.67     13.93 o 
 -12   4   8      115.09      109.29     22.75 o 
 -10   4   8       22.42       19.96      7.27 o 
  -8   4   8      507.08      448.25     19.05 o 
  -6   4   8      404.19      400.02     16.87 o 
  -4   4   8      941.16     1054.11     25.97 o 
  -2   4   8        0.30        2.61      3.82 o 
   0   4   8      164.41      183.02      8.67 o 
   2   4   8      952.88     1132.17     27.29 o 
   4   4   8       42.04       46.61      7.44 o 
   6   4   8       21.94       33.27      7.95 o 
   8   4   8      408.16      389.56     16.29 o 
  10   4   8      416.38      403.29     37.10 o 
  12   4   8       14.76       22.31     18.86 o 
 -13   5   8        2.50       12.76     11.41 o 
 -11   5   8        0.00       12.23      9.27 o 
  -9   5   8       45.33       43.46      9.65 o 
  -7   5   8       11.02       11.06      4.80 o 
  -5   5   8      205.76      196.41     11.34 o 
  -3   5   8      232.01      251.16     11.74 o 
  -1   5   8      638.96      643.85     14.25 o 
   1   5   8        4.43       13.03      2.38 o 
   3   5   8      244.97      251.31     15.27 o 
   5   5   8      205.36      208.13     14.22 o 
   7   5   8        0.89       11.25      6.88 o 
   9   5   8      158.61      134.22     17.50 o 
  11   5   8        3.50        5.79     14.42 o 
 -12   6   8       21.34       12.09      7.98 o 
 -10   6   8       37.29       17.62     10.18 o 
  -8   6   8      213.77      170.51     14.25 o 
  -6   6   8      333.02      329.66     15.55 o 
  -4   6   8        1.74        3.11      5.64 o 
  -2   6   8       50.86       61.72      7.72 o 
   0   6   8        0.03        9.14      4.13 o 
   2   6   8       21.60       26.59      3.25 o 
   4   6   8      231.36      211.76     15.34 o 
   6   6   8      120.28      115.83     11.11 o 
   8   6   8        2.46        9.10      6.35 o 
  10   6   8        9.94       17.50     14.17 o 
  12   6   8       16.84       15.65     14.91 o 
 -13   7   8       38.45       20.17     11.94 o 
 -11   7   8       15.45       22.81     20.89 o 
  -9   7   8      429.39      405.31     25.40 o 
  -7   7   8      389.23      402.64     18.04 o 
  -5   7   8      174.28      170.38     12.48 o 
  -3   7   8      351.48      345.71     18.64 o 
  -1   7   8     1387.13     1459.03     72.44 o 
   1   7   8      735.57      820.33     37.88 o 
   3   7   8      471.21      510.84     14.96 o 
   5   7   8     1372.23     1382.66     38.14 o 
   7   7   8      943.66      948.48     30.35 o 
   9   7   8        1.36        0.42      7.45 o 
  11   7   8       66.99       54.48     23.66 o 
 -12   8   8      132.53      168.06     22.29 o 
 -10   8   8        0.12       11.23      8.48 o 
  -8   8   8     1232.60     1241.06     31.59 o 
  -6   8   8      825.69      786.67     24.36 o 
  -4   8   8      515.30      520.29     24.53 o 
  -2   8   8      981.23     1014.48     40.49 o 
   0   8   8      543.63      562.25     26.19 o 
   2   8   8        0.07        7.40      5.27 o 
   4   8   8        0.01        7.07      4.31 o 
   6   8   8      137.15      142.42     16.59 o 
   8   8   8       19.19       18.75      8.63 o 
  10   8   8      149.76      118.32     27.61 o 
 -11   9   8        9.97       28.52     14.90 o 
  -9   9   8        1.28        5.64      6.54 o 
  -7   9   8       57.20       58.52     10.33 o 
  -5   9   8      621.63      627.16     23.45 o 
  -3   9   8       67.38       69.75     10.02 o 
  -1   9   8       91.31       89.82     10.34 o 
   1   9   8      634.97      636.26     21.38 o 
   3   9   8      121.30      138.35     10.79 o 
   5   9   8     3479.69     3552.05     93.26 o 
   7   9   8      975.88      938.07     38.62 o 
   9   9   8       54.42       40.18     20.09 o 
 -10  10   8      427.72      455.05     26.63 o 
  -8  10   8      245.59      271.09     20.08 o 
  -6  10   8      672.48      716.09     25.31 o 
  -4  10   8     2259.16     2324.94     79.43 o 
  -2  10   8      261.67      231.16     17.74 o 
   0  10   8      107.29      117.32     11.85 o 
   2  10   8      735.66      788.66     24.63 o 
   4  10   8       87.73       92.41     17.48 o 
   6  10   8        2.74       10.95      7.93 o 
   8  10   8      123.07      115.97     19.35 o 
  -9  11   8       16.34       19.83      9.22 o 
  -7  11   8      128.82      101.18     12.44 o 
  -5  11   8      110.63      100.41     13.12 o 
  -3  11   8      139.70      166.28     17.43 o 
  -1  11   8       73.78       86.79     10.86 o 
   1  11   8     1606.18     1608.58     36.37 o 
   3  11   8      213.82      222.47     27.63 o 
   5  11   8        4.89       14.06      8.19 o 
   7  11   8      441.34      393.93     25.79 o 
   9  11   8       57.28       64.46     28.84 o 
  -8  12   8      971.30      946.09     38.55 o 
  -6  12   8       40.76       17.51      9.44 o 
  -4  12   8      191.38      238.38     19.29 o 
  -2  12   8        1.38       13.14      8.46 o 
   0  12   8        0.31       18.40      8.80 o 
   2  12   8      297.12      290.44     27.47 o 
   4  12   8       46.38       32.93     10.82 o 
   6  12   8       71.85       65.13     15.10 o 
  -7  13   8       64.71       75.29     13.87 o 
  -5  13   8       59.99       48.09     11.08 o 
  -3  13   8      174.31      173.08     17.89 o 
  -1  13   8        2.20       14.51      7.32 o 
   1  13   8       30.32       54.87     13.81 o 
   3  13   8        1.39       12.34     12.14 o 
   5  13   8        5.55       18.15     11.00 o 
  -6  14   8       50.30       48.91     13.08 o 
  -4  14   8        0.27       15.73      7.93 o 
  -2  14   8        0.00        7.50      6.88 o 
   0  14   8        9.04       12.56      9.68 o 
   2  14   8        0.86        8.47     12.22 o 
   4  14   8       83.92       49.07     21.94 o 
  -3  15   8        5.81       12.33      7.80 o 
  -1  15   8        6.35        9.27     10.06 o 
   1  15   8        1.54       14.88     11.48 o 
 -15   1   9       26.43       22.31     15.24 o 
 -13   1   9        4.48       12.13     13.05 o 
 -11   1   9      161.53      190.70     22.74 o 
  -9   1   9     1012.51     1033.52     29.25 o 
  -7   1   9      174.09      151.60      8.39 o 
  -5   1   9       24.95       30.99      3.87 o 
  -3   1   9     4861.08     4857.56     33.50 o 
  -1   1   9     1095.82     1078.95     14.17 o 
   1   1   9     2420.04     2395.58     21.69 o 
   3   1   9       83.72       96.72      4.02 o 
   5   1   9      522.47      532.73      9.84 o 
   7   1   9      327.42      310.25     10.12 o 
   9   1   9      255.01      266.99     17.30 o 
 -14   2   9        0.76        8.68     12.20 o 
 -12   2   9      291.35      291.96     28.77 o 
 -10   2   9      549.56      510.97     33.01 o 
  -8   2   9       75.44       58.83      5.50 o 
  -6   2   9      765.77      663.27     24.05 o 
  -4   2   9     1738.35     1750.66     32.44 o 
  -2   2   9       54.27       43.02      4.77 o 
   0   2   9      831.76      910.29     14.73 o 
   2   2   9     1102.32     1113.91     20.86 o 
   4   2   9     1661.62     1720.36     48.89 o 
   6   2   9      250.95      250.42      8.06 o 
   8   2   9       93.09      101.23      9.46 o 
 -13   3   9       10.74        9.23      6.75 o 
 -11   3   9        0.25        9.45     10.24 o 
  -9   3   9      833.10      916.63     38.21 o 
  -7   3   9      502.92      521.17     19.63 o 
  -5   3   9     3477.80     3630.81     65.84 o 
  -3   3   9     1102.27     1101.49     25.23 o 
  -1   3   9     1597.96     1609.29     31.11 o 
   1   3   9        6.81        6.96      2.11 o 
   3   3   9      767.84      921.99     42.40 o 
   5   3   9      283.71      257.25     13.82 o 
   7   3   9       91.63       82.48      7.93 o 
   9   3   9       64.90       62.61     17.26 o 
  11   3   9        0.52       18.61     16.39 o 
 -14   4   9        0.52        7.06     10.90 o 
 -12   4   9        9.56       14.06      8.13 o 
 -10   4   9       24.10       23.16      5.33 o 
  -8   4   9        4.53        9.27      5.12 o 
  -6   4   9      390.13      432.82     17.61 o 
  -4   4   9      548.59      635.19     20.97 o 
  -2   4   9     1350.30     1413.05     26.05 o 
   0   4   9      213.49      236.25      9.80 o 
   2   4   9     1457.75     1666.67     35.49 o 
   4   4   9       59.78       79.16      9.49 o 
   6   4   9      969.05     1030.29     43.72 o 
   8   4   9       21.03       20.12      6.07 o 
  10   4   9       24.46       12.33     12.08 o 
  12   4   9       43.35       36.11     17.01 o 
 -13   5   9      178.01      236.50     38.17 o 
 -11   5   9       13.24       29.84     13.16 o 
  -9   5   9      573.73      497.30     25.75 o 
  -7   5   9       66.40       63.37      8.65 o 
  -5   5   9      103.86      125.85     10.37 o 
  -3   5   9      218.27      258.43     11.99 o 
  -1   5   9       77.44       68.54      5.54 o 
   1   5   9      155.12      161.03      9.66 o 
   3   5   9       15.38       20.44      6.90 o 
   5   5   9       23.82       28.96      7.13 o 
   7   5   9       53.82       59.26      8.45 o 
   9   5   9      216.03      209.16     28.23 o 
  11   5   9        7.85       13.43     13.93 o 
 -12   6   9      231.66      283.05     37.55 o 
 -10   6   9      173.67      145.92     23.47 o 
  -8   6   9      151.50      130.59     11.78 o 
  -6   6   9        0.39       15.28      8.32 o 
  -4   6   9      191.31      178.10     12.17 o 
  -2   6   9        0.00        7.13      5.53 o 
   0   6   9     1431.83     1621.00     38.57 o 
   2   6   9      547.31      590.58     14.72 o 
   4   6   9      932.79      893.30     33.51 o 
   6   6   9      260.69      277.32     16.72 o 
   8   6   9      191.27      195.00     15.43 o 
  10   6   9      108.59       80.24     22.31 o 
  12   6   9        0.21       12.94     18.61 o 
 -13   7   9      284.74      304.21     30.59 o 
 -11   7   9       88.58       66.02     16.55 o 
  -9   7   9       60.33       34.39      8.33 o 
  -7   7   9       50.88       60.50      9.39 o 
  -5   7   9      463.74      447.25     18.79 o 
  -3   7   9      614.10      608.27     28.50 o 
  -1   7   9      790.14      732.05     28.06 o 
   1   7   9      138.22      140.08      9.89 o 
   3   7   9      186.11      155.08      7.46 o 
   5   7   9       57.01       53.43     10.39 o 
   7   7   9      391.63      436.11     21.45 o 
   9   7   9       17.08       20.38      9.84 o 
  11   7   9        1.99        3.94     13.06 o 
 -12   8   9        9.62       11.68     11.75 o 
 -10   8   9      108.32      131.78     23.36 o 
  -8   8   9      157.77      140.90     14.72 o 
  -6   8   9        6.33       14.27      8.10 o 
  -4   8   9      634.40      670.88     23.17 o 
  -2   8   9       25.90       16.32      6.95 o 
   0   8   9      124.49      130.77     11.01 o 
   2   8   9      149.15      127.71      9.39 o 
   4   8   9      188.37      197.14     16.37 o 
   6   8   9     1094.18     1145.88     35.83 o 
   8   8   9        1.67       18.88     14.25 o 
  10   8   9       35.40       49.67     25.51 o 
 -11   9   9        0.03        6.41     11.29 o 
  -9   9   9       71.20       69.74     11.83 o 
  -7   9   9       15.44       17.56      8.10 o 
  -5   9   9      508.67      502.64     21.05 o 
  -3   9   9       78.69       68.66      9.23 o 
  -1   9   9       63.59       63.20      8.64 o 
   1   9   9      457.97      444.78     17.34 o 
   3   9   9      401.01      408.89     15.69 o 
   5   9   9      192.50      183.50     16.98 o 
   7   9   9       60.10       66.89     12.80 o 
   9   9   9       90.13      104.77     29.70 o 
 -10  10   9       31.52       24.36     11.80 o 
  -8  10   9        1.31       13.57      7.80 o 
  -6  10   9       80.67      107.44     13.68 o 
  -4  10   9      750.96      734.37     29.58 o 
  -2  10   9      188.89      165.59     13.81 o 
   0  10   9      730.97      776.80     25.20 o 
   2  10   9       28.01       31.51      7.06 o 
   4  10   9      267.67      283.73     21.68 o 
   6  10   9        0.45       12.22      6.91 o 
   8  10   9       72.42       41.78     12.64 o 
  -9  11   9      204.85      247.95     21.14 o 
  -7  11   9       80.02       87.63     13.75 o 
  -5  11   9       67.94       67.95     12.28 o 
  -3  11   9       54.72       54.66     11.28 o 
  -1  11   9       19.36       27.67     10.82 o 
   1  11   9        5.31        8.25      7.93 o 
   3  11   9        6.91       17.00     10.65 o 
   5  11   9      234.36      273.71     27.24 o 
   7  11   9       45.54       38.21     19.72 o 
  -8  12   9      373.58      425.12     39.14 o 
  -6  12   9        9.40       13.88      7.25 o 
  -4  12   9      116.26      112.69     13.85 o 
  -2  12   9       33.98       47.54     10.04 o 
   0  12   9      224.63      216.64     17.18 o 
   2  12   9        5.24       23.64      9.90 o 
   4  12   9       88.67       84.49     16.42 o 
   6  12   9        1.73        7.29      7.96 o 
  -7  13   9      332.01      324.26     29.42 o 
  -5  13   9        1.28       10.63      8.27 o 
  -3  13   9      283.13      296.81     21.24 o 
  -1  13   9       17.45       19.99      6.86 o 
   1  13   9        0.76        6.41      8.02 o 
   3  13   9        2.32       15.85     14.32 o 
   5  13   9       55.55       32.42     11.76 o 
  -6  14   9       19.19       11.21      7.82 o 
  -4  14   9      129.46      115.00     15.36 o 
  -2  14   9        6.11       17.66      8.75 o 
   0  14   9      138.93      173.53     26.14 o 
   2  14   9        1.27        8.29      8.99 o 
   4  14   9        1.48       16.85     14.03 o 
  -1  15   9        7.22       18.24     10.80 o 
 -14   0  10      120.99      151.97     32.54 o 
 -12   0  10        4.72        5.05     17.75 o 
 -10   0  10      823.47      810.15     55.83 o 
  -8   0  10        2.97        5.04      4.73 o 
  -6   0  10      410.88      342.27     26.44 o 
  -4   0  10     5842.38     6514.97    141.25 o 
  -2   0  10     4339.52     4360.79     49.98 o 
   0   0  10       80.41       94.26      7.04 o 
   2   0  10      138.76      116.71      9.11 o 
   4   0  10     1571.88     1709.03     50.35 o 
   6   0  10     1668.05     1768.66     35.99 o 
   8   0  10      235.11      239.48     20.34 o 
 -15   1  10      214.67      227.04     33.88 o 
 -13   1  10        1.15       17.50     16.27 o 
 -11   1  10      474.97      506.16     33.48 o 
  -9   1  10     6510.28     6521.03    124.83 o 
  -7   1  10     2514.04     2545.40     52.85 o 
  -5   1  10      551.69      584.83     19.12 o 
  -3   1  10      774.70      720.35     17.19 o 
  -1   1  10       20.20       26.38      4.15 o 
   1   1  10    10988.53    11248.68    151.68 o 
   3   1  10       20.07       17.50      2.84 o 
   5   1  10       27.26       26.95      3.15 o 
   7   1  10        0.87        7.42      3.25 o 
 -14   2  10      201.54      172.19     71.86 o 
 -12   2  10      150.89      162.98     21.51 o 
 -10   2  10      223.29      219.54     14.35 o 
  -8   2  10      573.32      607.43     22.98 o 
  -6   2  10      850.75      897.00     39.10 o 
  -4   2  10      224.32      190.12     15.79 o 
  -2   2  10    14101.27    14359.70    190.98 o 
   0   2  10     1226.70     1197.98     34.44 o 
   2   2  10     4012.21     4379.52     64.06 o 
   4   2  10      237.74      253.73     13.32 o 
   6   2  10     1920.91     2019.20     49.79 o 
   8   2  10        1.26        6.16      3.83 o 
  10   2  10      673.49      692.07     45.23 o 
 -13   3  10       43.21       59.48     21.39 o 
 -11   3  10       19.72       20.08     11.14 o 
  -9   3  10      198.74      226.09     14.47 o 
  -7   3  10      958.54      896.87     31.12 o 
  -5   3  10      275.49      305.69     14.68 o 
  -3   3  10       94.30      106.98      8.20 o 
  -1   3  10     1761.07     1667.92     56.32 o 
   1   3  10       99.00      113.13      6.32 o 
   3   3  10       44.45       56.16      8.43 o 
   5   3  10        4.57       17.57      9.48 o 
   7   3  10      169.48      170.08     11.72 o 
   9   3  10       28.13       16.64      9.86 o 
  11   3  10       31.11       21.45     18.00 o 
 -14   4  10       47.54       49.48     19.28 o 
 -12   4  10       57.74       52.70     14.97 o 
 -10   4  10       86.15       73.25     12.34 o 
  -8   4  10      162.57      164.58     11.90 o 
  -6   4  10      363.60      344.69     16.62 o 
  -4   4  10      578.29      590.29     49.82 o 
  -2   4  10     1674.53     1632.42     28.99 o 
   0   4  10     3254.05     3511.73     43.28 o 
   2   4  10       27.44       26.61      8.09 o 
   4   4  10       68.64       67.66      9.51 o 
   6   4  10        1.19        4.10      6.37 o 
   8   4  10       15.59       23.57      6.26 o 
  10   4  10       76.99       64.71     18.73 o 
 -13   5  10        4.45       10.96     10.41 o 
 -11   5  10       67.26       81.15     23.36 o 
  -9   5  10       53.58       58.99      9.49 o 
  -7   5  10        0.23        8.98      6.06 o 
  -5   5  10      927.96      908.69     23.40 o 
  -3   5  10      381.04      389.38     16.30 o 
  -1   5  10       65.15       72.18      5.68 o 
   1   5  10       14.08       14.14      2.79 o 
   3   5  10       25.18       27.03      7.41 o 
   5   5  10        0.09        7.99      6.41 o 
   7   5  10      303.93      307.81     16.72 o 
   9   5  10        0.50       10.97     13.06 o 
 -12   6  10        1.29        7.89      8.56 o 
 -10   6  10       57.70       51.44     10.54 o 
  -8   6  10       32.96       21.74      6.56 o 
  -6   6  10        1.31       10.33      8.27 o 
  -4   6  10     2081.16     2062.43     41.13 o 
  -2   6  10      157.85      160.95     10.89 o 
   0   6  10      837.91      845.02     19.95 o 
   2   6  10      874.73      833.61     30.61 o 
   4   6  10      472.68      526.88     22.80 o 
   6   6  10       16.64       22.72      7.74 o 
   8   6  10      132.67      130.79     13.12 o 
  10   6  10       55.82       40.55     17.01 o 
 -13   7  10        0.15        1.76     10.70 o 
 -11   7  10        2.63       18.13     13.18 o 
  -9   7  10        2.81        9.53      7.85 o 
  -7   7  10       69.49       50.35      8.39 o 
  -5   7  10     2863.16     2987.07     44.10 o 
  -3   7  10      369.45      394.62     30.74 o 
  -1   7  10      155.90      133.04     10.20 o 
   1   7  10      796.74      747.72     24.49 o 
   3   7  10      300.78      359.82     24.39 o 
   5   7  10      392.68      443.17     22.83 o 
   7   7  10        0.05       10.64      8.06 o 
   9   7  10        6.25        7.89     13.80 o 
  11   7  10      131.12      113.15     29.83 o 
 -12   8  10       76.46       80.73     18.29 o 
 -10   8  10      158.16      168.79     22.01 o 
  -8   8  10        3.07       10.45      7.31 o 
  -6   8  10     1021.51     1038.36     29.28 o 
  -4   8  10       98.93       90.76     10.58 o 
  -2   8  10     1152.90     1129.36     27.00 o 
   0   8  10      829.30      799.88     29.28 o 
   2   8  10      207.87      187.32     10.30 o 
   4   8  10     1692.23     1642.61     43.05 o 
   6   8  10        8.85       18.15     14.03 o 
   8   8  10        5.92        6.48      9.62 o 
  10   8  10      165.72      141.99     33.03 o 
 -11   9  10      269.38      328.98     31.10 o 
  -9   9  10       14.45       18.28      7.85 o 
  -7   9  10     1075.65     1067.37     31.00 o 
  -5   9  10     2368.34     2511.75     53.55 o 
  -3   9  10     5308.80     5313.95     63.54 o 
  -1   9  10     1892.65     1782.99     37.98 o 
   1   9  10      346.52      373.16     16.08 o 
   3   9  10       89.59       59.81     12.35 o 
   5   9  10     1486.40     1592.27     44.22 o 
   7   9  10       15.07       14.22      7.10 o 
   9   9  10      512.51      507.81     50.78 o 
 -10  10  10      551.63      672.74     32.94 o 
  -8  10  10       27.59       22.59      8.46 o 
  -6  10  10      259.60      242.45     17.00 o 
  -4  10  10      351.88      379.16     21.97 o 
  -2  10  10      311.82      294.03     16.83 o 
   0  10  10       67.33       61.74      9.39 o 
   2  10  10       31.58       27.76      8.97 o 
   4  10  10      213.81      180.21     17.89 o 
   6  10  10       34.60       43.05     16.39 o 
   8  10  10      253.03      264.87     26.48 o 
  -9  11  10        3.01       11.98      7.79 o 
  -7  11  10       37.42       17.58      7.42 o 
  -5  11  10      671.70      633.89     25.45 o 
  -3  11  10       32.14       40.87      8.94 o 
  -1  11  10      275.93      269.37     31.22 o 
   1  11  10      568.12      558.62     29.62 o 
   3  11  10       16.88       26.13     10.21 o 
   5  11  10       76.55       64.45     14.67 o 
   7  11  10       36.10       31.36     11.55 o 
  -8  12  10      169.64      178.15     22.49 o 
  -6  12  10       91.18       58.23     12.31 o 
  -4  12  10      104.85      108.55     13.87 o 
  -2  12  10       95.10      109.73     12.88 o 
   0  12  10        4.84       14.80     10.48 o 
   2  12  10       23.76       22.98     10.47 o 
   4  12  10        8.29       18.88      9.66 o 
   6  12  10      246.28      254.37     32.14 o 
  -7  13  10      151.92      126.64     18.01 o 
  -5  13  10       54.24       66.59     12.10 o 
  -3  13  10        3.25       12.20      6.87 o 
  -1  13  10      440.03      408.05     35.26 o 
   1  13  10        9.09       16.63     11.80 o 
   3  13  10       47.75       43.26     14.54 o 
   5  13  10       40.18       33.69     12.50 o 
  -4  14  10       17.50       23.62      9.84 o 
  -2  14  10       29.62       33.17     16.53 o 
   0  14  10       88.75       89.43     21.62 o 
   2  14  10        8.47        9.61     10.48 o 
 -13   1  11       29.98       45.64     14.39 o 
 -11   1  11       23.85       29.53     13.41 o 
  -9   1  11       22.32       25.67      5.67 o 
  -7   1  11      101.22       79.34      9.09 o 
  -5   1  11      172.52      182.91     12.54 o 
  -3   1  11       24.53       26.34      4.98 o 
  -1   1  11     1254.40     1227.88     24.03 o 
   1   1  11     2476.16     2422.64     69.99 o 
   3   1  11      302.94      278.00     10.79 o 
   5   1  11      410.80      392.48     10.14 o 
   7   1  11      101.18       98.79      6.89 o 
   9   1  11      732.98      806.45     41.78 o 
 -14   2  11        6.63       10.11      9.56 o 
 -12   2  11       42.09       16.89     16.15 o 
 -10   2  11       31.50       33.59     11.66 o 
  -8   2  11      649.12      662.90     21.46 o 
  -6   2  11      100.47       98.05     11.16 o 
  -4   2  11     2185.45     2295.43     64.45 o 
  -2   2  11     1694.31     1637.80     28.01 o 
   0   2  11      110.89      114.94     10.19 o 
   2   2  11      876.68      941.20     18.32 o 
   4   2  11      740.18      760.73     22.08 o 
   6   2  11       10.39       11.87      2.47 o 
   8   2  11      393.64      410.56     16.70 o 
  10   2  11      112.60       88.99     20.83 o 
 -13   3  11       44.55       42.68     16.84 o 
 -11   3  11      215.63      256.49     37.22 o 
  -9   3  11      710.81      704.29     22.29 o 
  -7   3  11       74.39       79.32      8.28 o 
  -5   3  11     4411.08     4504.78     83.15 o 
  -3   3  11     1638.68     1643.59     59.06 o 
  -1   3  11      414.52      354.08     10.23 o 
   1   3  11     1253.35     1304.53     21.84 o 
   3   3  11      572.68      584.30     20.84 o 
   5   3  11      671.17      671.45     21.88 o 
   7   3  11      335.53      346.41     16.43 o 
   9   3  11       37.78       30.57     13.56 o 
 -14   4  11        4.30       10.88     10.65 o 
 -12   4  11       44.07       49.54     15.54 o 
 -10   4  11       75.98       52.89      7.67 o 
  -8   4  11     3070.65     2966.39     50.97 o 
  -6   4  11      170.25      177.45     12.95 o 
  -4   4  11     4460.13     4503.97     87.01 o 
  -2   4  11       55.98       54.43      5.55 o 
   0   4  11      121.34      107.15      8.56 o 
   2   4  11      478.65      548.83     20.91 o 
   4   4  11      195.72      211.37     14.67 o 
   6   4  11     1287.43     1305.54     31.76 o 
   8   4  11      488.09      494.35     19.95 o 
 -13   5  11        0.01       10.79     12.25 o 
 -11   5  11        0.02        6.56      7.84 o 
  -9   5  11      244.52      235.55     15.56 o 
  -7   5  11      135.43      132.82     11.78 o 
  -5   5  11        5.94       11.07      7.43 o 
  -3   5  11      154.21      159.01     10.93 o 
  -1   5  11      107.85       83.11      6.80 o 
   1   5  11     3953.59     3905.45     85.63 o 
   3   5  11      366.00      407.10     20.09 o 
   5   5  11      899.34      927.43     30.07 o 
   7   5  11      628.47      667.78     24.99 o 
   9   5  11      541.59      562.66     43.88 o 
  11   5  11       29.02       14.67     11.22 o 
 -12   6  11       30.08       33.00     12.75 o 
 -10   6  11        1.50       10.97      6.05 o 
  -8   6  11     1021.47      985.47     27.72 o 
  -6   6  11        9.38       16.68      9.03 o 
  -4   6  11        5.33       13.28      9.10 o 
  -2   6  11      121.54       63.10      9.54 o 
   0   6  11        7.61        8.08      5.57 o 
   2   6  11      856.53      990.44     32.71 o 
   4   6  11      312.23      309.96     19.23 o 
   6   6  11      699.09      728.11     26.74 o 
   8   6  11      213.83      202.20     21.27 o 
  10   6  11        1.08       10.48     11.96 o 
 -13   7  11      288.98      293.89     35.35 o 
 -11   7  11        4.41       15.90     14.76 o 
  -9   7  11      166.55      169.20     16.49 o 
  -7   7  11      678.44      672.89     23.83 o 
  -5   7  11      108.57      105.32     11.32 o 
  -3   7  11     2305.83     2455.07     39.18 o 
  -1   7  11      242.26      266.78     13.77 o 
   1   7  11       53.59       41.44      4.33 o 
   3   7  11       11.51       17.88     10.78 o 
   5   7  11      249.77      268.17     19.11 o 
   7   7  11      389.91      438.74     31.98 o 
   9   7  11      316.99      268.82     35.99 o 
 -12   8  11       18.84       29.86     14.34 o 
 -10   8  11       19.00       22.70     11.33 o 
  -8   8  11      315.73      328.09     18.29 o 
  -6   8  11      204.52      181.06     14.06 o 
  -4   8  11      366.26      360.53     17.91 o 
  -2   8  11     1367.77     1354.03     32.65 o 
   0   8  11      424.76      431.15     20.05 o 
   2   8  11      955.73      904.62     21.99 o 
   4   8  11       44.41       22.74     13.46 o 
   6   8  11        0.07       19.76     10.83 o 
   8   8  11        8.23       18.76      9.94 o 
  10   8  11        2.48        6.90     19.35 o 
 -11   9  11        3.67       11.45     13.40 o 
  -9   9  11       16.79       18.76      8.88 o 
  -7   9  11       75.99       53.43      9.69 o 
  -5   9  11       54.99       52.99     10.44 o 
  -3   9  11      399.63      361.48     26.35 o 
  -1   9  11      233.35      228.27     14.19 o 
   1   9  11      194.42      200.94     12.57 o 
   3   9  11      238.04      239.42     20.14 o 
   5   9  11       98.87      127.13     16.78 o 
   7   9  11       45.36       33.18      9.70 o 
   9   9  11        0.01       10.72     18.61 o 
 -10  10  11        2.23        5.18      8.51 o 
  -8  10  11      107.70      135.58     14.63 o 
  -6  10  11       36.69       46.54     10.41 o 
  -4  10  11      100.45       96.89     11.69 o 
  -2  10  11       67.34       70.74     10.11 o 
   0  10  11      452.55      382.32     28.75 o 
   2  10  11      355.29      338.32     23.46 o 
   4  10  11      209.54      229.49     19.52 o 
   6  10  11       54.96       71.87     13.08 o 
   8  10  11        8.52       14.54     15.78 o 
  -9  11  11        6.07       11.73      7.54 o 
  -7  11  11        0.48       11.03      7.86 o 
  -5  11  11       94.87       94.07     12.37 o 
  -3  11  11       45.75       45.71      9.81 o 
  -1  11  11      213.52      207.67     15.24 o 
   1  11  11        1.32       15.56     10.83 o 
   3  11  11      115.24      120.79     19.13 o 
   5  11  11      197.20      157.11     23.25 o 
   7  11  11       24.99       31.67     11.36 o 
  -8  12  11       75.12       60.00     18.02 o 
  -6  12  11        6.30       14.08      7.30 o 
  -4  12  11      194.58      226.66     17.54 o 
  -2  12  11       72.00       60.23     10.17 o 
   0  12  11      421.30      383.87     25.32 o 
   2  12  11       80.54       70.99     14.98 o 
   4  12  11      344.69      372.59     30.14 o 
   6  12  11        0.11        2.85      8.08 o 
  -7  13  11      136.97       87.40     20.23 o 
  -5  13  11      155.34      172.84     18.03 o 
  -3  13  11       44.03       41.72     12.05 o 
  -1  13  11      123.14      111.16     20.19 o 
   1  13  11       61.81       54.37     15.30 o 
   3  13  11       40.17       41.25     10.94 o 
   5  13  11      148.10      147.98     24.14 o 
  -4  14  11      733.56      768.32     57.64 o 
  -2  14  11       25.39       23.14     18.44 o 
   0  14  11        9.48       30.68     14.23 o 
   2  14  11        5.82       17.95     10.51 o 
 -14   0  12      485.20      642.77     63.23 o 
 -12   0  12      286.67      211.26     36.24 o 
 -10   0  12       55.79       68.84     11.69 o 
  -8   0  12     1002.69      971.40     33.88 o 
  -6   0  12     1027.58     1084.53     44.49 o 
  -4   0  12     1351.96     1272.45     38.09 o 
  -2   0  12      441.16      519.12     32.24 o 
   2   0  12     1395.45     1535.54     36.08 o 
   4   0  12     1023.99     1006.92     24.77 o 
   6   0  12      128.44      147.83     11.41 o 
   8   0  12       90.94       86.83     11.68 o 
 -13   1  12        2.46       15.28     18.98 o 
 -11   1  12       29.51       51.06     14.74 o 
  -9   1  12     2866.95     2991.01     42.32 o 
  -7   1  12     1166.55     1251.03     30.23 o 
  -5   1  12     2369.51     2380.59     39.68 o 
  -3   1  12       15.04       12.19      5.84 o 
  -1   1  12     1600.84     1674.73     40.17 o 
   1   1  12     5401.45     5512.24     90.14 o 
   3   1  12     1110.07     1081.12     24.24 o 
   5   1  12      170.43      148.66      6.37 o 
   7   1  12      252.45      265.86     13.73 o 
 -14   2  12      298.11      371.96     62.18 o 
 -12   2  12       38.41       17.87     17.75 o 
 -10   2  12      139.58      155.18     11.76 o 
  -8   2  12      917.54      890.78     24.74 o 
  -6   2  12     1975.17     2197.51     89.83 o 
  -4   2  12       44.41       45.04      7.16 o 
  -2   2  12       22.96       20.85      4.22 o 
   0   2  12     7756.83     8322.54     74.41 o 
   2   2  12       76.65       75.29      3.92 o 
   4   2  12      421.16      439.28     20.34 o 
   6   2  12      714.12      734.50     24.03 o 
   8   2  12      415.04      404.18     24.28 o 
 -13   3  12       16.18       20.68     10.80 o 
 -11   3  12       74.67       87.30     16.58 o 
  -9   3  12      230.35      239.22     14.92 o 
  -7   3  12     1198.82     1131.50     30.67 o 
  -5   3  12      135.94      162.08     13.35 o 
  -3   3  12     1459.34     1511.14     30.03 o 
  -1   3  12      794.05      694.59     24.30 o 
   1   3  12      566.23      560.41     10.87 o 
   3   3  12       14.63       25.04      8.73 o 
   5   3  12        4.51       15.41      8.10 o 
   7   3  12       46.75       45.37      8.26 o 
   9   3  12      188.08      176.01     24.16 o 
 -14   4  12      144.82      149.58     44.12 o 
 -12   4  12        8.48        7.01     10.84 o 
 -10   4  12      369.13      391.74     22.88 o 
  -8   4  12     1545.27     1559.10     32.84 o 
  -6   4  12      105.54      116.21     13.18 o 
  -4   4  12     3302.29     3223.51     47.59 o 
  -2   4  12      388.93      397.13     13.62 o 
   0   4  12      103.32       92.53      5.78 o 
   2   4  12      391.36      355.13     18.05 o 
   4   4  12       16.26       17.56      7.51 o 
   6   4  12        5.22       10.94      7.95 o 
   8   4  12       22.45       21.74      7.83 o 
  10   4  12      105.48       81.22     18.86 o 
 -13   5  12       63.91       80.38     22.09 o 
 -11   5  12        3.63        9.16      7.75 o 
  -9   5  12       29.84       23.11      7.58 o 
  -7   5  12      466.63      472.29     26.76 o 
  -5   5  12      112.31       89.48     10.45 o 
  -3   5  12        6.36        6.27      6.14 o 
  -1   5  12      206.36      216.45      9.70 o 
   1   5  12      132.66      107.68      9.34 o 
   3   5  12      164.29      152.98     13.89 o 
   5   5  12      261.18      284.76     17.29 o 
   7   5  12       52.62       58.10     13.50 o 
   9   5  12       10.27       13.31     17.26 o 
 -12   6  12      110.40      121.09     27.73 o 
 -10   6  12        4.24        9.81      7.16 o 
  -8   6  12      639.30      689.06     23.91 o 
  -6   6  12     1358.05     1308.60     32.69 o 
  -4   6  12      117.88      113.12     12.24 o 
  -2   6  12     1340.19     1246.29     30.14 o 
   0   6  12     1318.79     1340.49     29.20 o 
   2   6  12        0.07       11.71     22.06 o 
   4   6  12        2.55        7.34      8.43 o 
   6   6  12      148.14      142.39     13.93 o 
   8   6  12        5.33       17.81     10.84 o 
 -13   7  12      556.57      579.90     45.38 o 
 -11   7  12      128.10      160.70     25.19 o 
  -9   7  12      108.72      133.45     15.40 o 
  -7   7  12      883.03      890.69     27.96 o 
  -5   7  12     1002.98     1014.80     29.25 o 
  -3   7  12      302.57      282.50     16.24 o 
  -1   7  12       17.86       22.47      6.97 o 
   1   7  12        0.03        6.77      4.84 o 
   3   7  12       82.74       63.97     10.56 o 
   5   7  12      216.08      221.42     18.43 o 
   7   7  12       14.52       21.94      9.02 o 
   9   7  12       44.63       36.61     15.41 o 
 -12   8  12       78.96       86.76     20.93 o 
 -10   8  12       51.79       72.87     14.16 o 
  -8   8  12      123.64      112.56     12.50 o 
  -6   8  12      216.09      217.93     15.48 o 
  -4   8  12     2021.20     2066.36     45.40 o 
  -2   8  12        9.83       21.83      7.39 o 
   0   8  12       63.72       54.41      8.60 o 
   2   8  12      509.97      534.05     26.07 o 
   4   8  12     1909.85     2025.27     48.58 o 
   6   8  12      548.39      606.44     27.72 o 
   8   8  12      240.12      264.39     26.66 o 
  10   8  12        0.50        6.41     13.93 o 
 -11   9  12       42.83       47.16     16.49 o 
  -9   9  12      191.95      227.31     16.92 o 
  -7   9  12       14.84       22.68      8.64 o 
  -5   9  12      150.64      150.45     14.17 o 
  -3   9  12     1021.58     1043.81     30.10 o 
  -1   9  12      718.08      712.11     23.50 o 
   1   9  12      605.91      588.99     35.38 o 
   3   9  12      130.18      153.35     17.75 o 
   5   9  12       81.91       76.76     13.17 o 
   7   9  12       22.04       19.14      8.27 o 
   9   9  12       52.11       60.27     24.16 o 
 -10  10  12        2.53       10.86      8.08 o 
  -8  10  12       62.31       77.91     11.72 o 
  -6  10  12       69.63       66.56     10.65 o 
  -4  10  12      848.27      847.34     46.56 o 
  -2  10  12       91.02       79.79     10.43 o 
   0  10  12       53.86       49.18      8.91 o 
   2  10  12      398.73      405.84     26.43 o 
   4  10  12      527.53      527.78     34.95 o 
   6  10  12      281.84      292.15     21.93 o 
   8  10  12       19.99       16.65     12.76 o 
  -9  11  12       11.40       22.59      9.11 o 
  -7  11  12      315.19      297.36     22.15 o 
  -5  11  12       80.17       61.47     10.77 o 
  -3  11  12       32.56       23.93      7.54 o 
  -1  11  12      373.03      374.56     21.71 o 
   1  11  12      176.38      177.51     18.98 o 
   3  11  12      147.67      166.02     23.01 o 
   5  11  12      153.17      142.49     20.42 o 
   7  11  12        0.15        7.04     12.39 o 
  -8  12  12      149.21      166.56     23.72 o 
  -6  12  12       74.08       58.38     11.36 o 
  -4  12  12        3.10       10.13      7.36 o 
  -2  12  12      133.38      126.68     13.20 o 
   0  12  12      149.42      162.97     19.36 o 
   2  12  12      497.90      536.97     31.05 o 
   4  12  12      126.02       99.86     18.88 o 
   6  12  12      140.59      116.32     21.80 o 
  -7  13  12       27.29       14.25      8.93 o 
  -5  13  12       24.94       21.10     10.74 o 
  -3  13  12       32.05       29.21      9.55 o 
  -1  13  12      180.32      222.08     26.50 o 
   1  13  12        7.67       13.89     13.48 o 
   3  13  12      156.35       99.45     17.63 o 
  -4  14  12        8.40       11.44      8.15 o 
  -2  14  12       45.76       33.90     14.51 o 
   0  14  12        7.17       17.02     10.52 o 
   2  14  12       16.17       12.53     10.72 o 
 -13   1  13       32.61       26.95     15.52 o 
 -11   1  13      141.19      166.00     25.39 o 
  -9   1  13     2209.95     2278.67     50.15 o 
  -7   1  13      140.94      143.10     11.73 o 
  -5   1  13      564.57      508.26     18.12 o 
  -3   1  13      305.57      288.50     18.39 o 
  -1   1  13      423.69      420.08     14.08 o 
   1   1  13      605.43      570.88     26.50 o 
   3   1  13      436.59      414.92      9.19 o 
   5   1  13       16.48       14.79      2.64 o 
   7   1  13      246.94      252.48     13.64 o 
 -14   2  13      247.68      242.39     39.13 o 
 -12   2  13        4.92       13.63     11.02 o 
 -10   2  13        2.61       10.29      6.79 o 
  -8   2  13       29.02       22.29      6.60 o 
  -6   2  13        0.96        7.09      5.70 o 
  -4   2  13      693.45      721.06     22.97 o 
  -2   2  13     1101.15     1055.16     22.87 o 
   0   2  13     1219.98     1332.03     26.65 o 
   2   2  13        7.82        4.71      2.63 o 
   4   2  13      219.18      199.00     14.08 o 
   6   2  13      299.25      307.47     16.54 o 
   8   2  13       18.47       13.68      6.27 o 
 -13   3  13      240.66      267.91     38.65 o 
 -11   3  13       45.18       37.65     15.24 o 
  -9   3  13       22.12       17.97      6.56 o 
  -7   3  13     5080.00     5132.63     55.94 o 
  -5   3  13     1559.36     1671.58     47.36 o 
  -3   3  13        0.99       12.67      6.02 o 
  -1   3  13     5681.80     5471.06    332.17 o 
   1   3  13      234.21      212.74      6.79 o 
   3   3  13      232.86      223.86     15.48 o 
   5   3  13      712.50      833.74     38.39 o 
   7   3  13       15.47       27.62      9.71 o 
   9   3  13      343.07      375.56     33.89 o 
 -14   4  13       76.23       54.66     21.15 o 
 -12   4  13      661.33      765.87     50.30 o 
 -10   4  13        0.14       10.42      7.65 o 
  -8   4  13     1103.12     1086.27     31.56 o 
  -6   4  13      912.62      886.16     24.53 o 
  -4   4  13        8.71       14.81      7.83 o 
  -2   4  13     1523.13     1460.85     27.33 o 
   0   4  13      124.45      119.62      8.37 o 
   2   4  13      298.90      282.48     18.02 o 
   4   4  13      362.94      411.71     19.91 o 
   6   4  13        9.98       15.83      7.43 o 
   8   4  13      777.19      762.14     32.76 o 
 -13   5  13       19.56       37.79     17.82 o 
 -11   5  13       39.01       28.84     16.39 o 
  -9   5  13       59.60       45.84      8.09 o 
  -7   5  13      236.40      237.52     17.06 o 
  -5   5  13      487.06      435.23     19.76 o 
  -3   5  13      187.85      183.01     12.42 o 
  -1   5  13      829.94      891.38     19.76 o 
   1   5  13     3971.62     3920.39     91.51 o 
   3   5  13        0.13       13.36     10.60 o 
   5   5  13      176.03      175.50     14.85 o 
   7   5  13       27.11       21.07      8.88 o 
 -12   6  13      110.56      107.08     24.37 o 
 -10   6  13      653.83      645.34     33.89 o 
  -8   6  13      259.66      244.15     16.57 o 
  -6   6  13      649.42      693.28     23.90 o 
  -4   6  13     1705.95     1679.18     38.43 o 
  -2   6  13     1033.12     1060.77     29.26 o 
   0   6  13        7.49       12.25      3.80 o 
   2   6  13      271.18      245.88     17.81 o 
   4   6  13      284.78      245.28     23.94 o 
   6   6  13      374.76      342.92     20.18 o 
   8   6  13      111.83       99.59     15.22 o 
  10   6  13        0.30        2.47     10.11 o 
 -11   7  13       54.24       61.87     17.32 o 
  -9   7  13      389.30      392.32     23.90 o 
  -7   7  13      904.83      946.33     28.87 o 
  -5   7  13       55.57       50.37      9.11 o 
  -3   7  13     3281.10     3352.35     64.37 o 
  -1   7  13     1233.44     1202.00     58.01 o 
   1   7  13      214.86      239.77     14.50 o 
   3   7  13       29.60       14.27      9.27 o 
   5   7  13       91.12       91.11     13.89 o 
   7   7  13      200.55      210.29     18.18 o 
   9   7  13      353.70      455.55     44.86 o 
 -12   8  13        6.07        9.55     14.18 o 
 -10   8  13       30.78       51.87     17.43 o 
  -8   8  13      443.10      440.20     21.78 o 
  -6   8  13     2289.04     2395.72     60.75 o 
  -4   8  13       70.35       85.45     12.66 o 
  -2   8  13     1562.91     1553.71     33.26 o 
   0   8  13      567.60      550.20     19.39 o 
   2   8  13       77.66       65.68     13.71 o 
   4   8  13      212.33      180.67     18.95 o 
   6   8  13      348.37      349.94     22.62 o 
   8   8  13       44.47       29.99     13.08 o 
 -11   9  13        1.24       15.42     14.63 o 
  -9   9  13       15.37       20.17      9.69 o 
  -7   9  13        7.51       17.82      8.04 o 
  -5   9  13       37.09       47.70     12.20 o 
  -3   9  13       53.21       49.57     10.15 o 
  -1   9  13       70.92       70.94      9.67 o 
   1   9  13       94.37       83.83     13.88 o 
   3   9  13       24.18       21.22     13.08 o 
   5   9  13       23.66       19.78      9.11 o 
   7   9  13       21.60       13.55      8.01 o 
 -10  10  13        2.28       11.72      7.79 o 
  -8  10  13      170.34      201.99     17.33 o 
  -6  10  13        3.13        8.74      7.23 o 
  -4  10  13      554.10      540.43     23.87 o 
  -2  10  13       30.38       21.33      8.46 o 
   0  10  13        0.21        7.29     12.84 o 
   2  10  13       15.62       12.42     10.35 o 
   4  10  13       10.93       14.17      9.41 o 
   6  10  13      152.29      159.22     17.12 o 
   8  10  13        3.47       13.10     12.92 o 
  -9  11  13       22.72       20.82      8.33 o 
  -7  11  13       51.31       65.13     11.75 o 
  -5  11  13        1.56       16.00      8.52 o 
  -3  11  13       90.19       97.14     11.97 o 
  -1  11  13       73.57       55.54     11.71 o 
   1  11  13        1.72       18.73     13.63 o 
   3  11  13       19.81       33.43     11.32 o 
   5  11  13        0.26        6.73      8.86 o 
   7  11  13        9.92       17.05     15.72 o 
  -8  12  13       12.37        9.67      8.64 o 
  -6  12  13       57.93       41.31     10.84 o 
  -4  12  13       12.85       16.87      7.70 o 
  -2  12  13       70.02       61.32     15.21 o 
   0  12  13        0.36       14.74     11.65 o 
   2  12  13      140.61      123.16     18.20 o 
   4  12  13       27.31       26.86     10.64 o 
  -5  13  13      155.54      154.16     18.58 o 
  -3  13  13       15.07       19.82     14.98 o 
  -1  13  13      245.98      283.20     25.13 o 
   1  13  13        2.44        5.59      9.67 o 
   3  13  13      107.68      116.56     19.56 o 
  -2  14  13       85.23       57.24     16.68 o 
   0  14  13        5.65       13.75     13.93 o 
 -14   0  14      171.05      163.19     33.89 o 
 -12   0  14       84.51      123.13     27.61 o 
 -10   0  14      885.31      998.70     41.48 o 
  -8   0  14     5584.01     6082.62    127.14 o 
  -6   0  14      917.27      920.02     44.80 o 
  -4   0  14       13.98       22.09      7.04 o 
  -2   0  14      168.31      183.93     19.49 o 
   2   0  14     1150.20     1226.18     46.10 o 
   4   0  14      424.71      408.53     18.52 o 
   6   0  14        1.86       11.09     13.68 o 
   8   0  14       27.70       17.50     10.11 o 
 -13   1  14        2.41       20.64     15.58 o 
 -11   1  14      170.28      155.87     22.56 o 
  -9   1  14        0.00        5.83      6.66 o 
  -7   1  14       13.45       13.44      5.50 o 
  -5   1  14      376.05      387.38     18.01 o 
  -3   1  14      830.89      915.20     23.74 o 
  -1   1  14      667.44      657.13     26.00 o 
   1   1  14      375.47      373.61     13.05 o 
   3   1  14       92.38       87.65      5.35 o 
   5   1  14     1305.67     1386.44     33.89 o 
   7   1  14       41.82       44.72      7.62 o 
 -14   2  14       48.23       40.13     16.33 o 
 -12   2  14      300.93      342.93     42.41 o 
 -10   2  14      839.10      871.08     30.89 o 
  -8   2  14       54.90       66.37      9.42 o 
  -6   2  14      270.04      234.99     16.37 o 
  -4   2  14     1171.13     1227.15     29.24 o 
  -2   2  14        0.82       11.37      5.83 o 
   0   2  14     1901.68     1995.07     28.68 o 
   2   2  14      135.85      120.21      7.21 o 
   4   2  14       94.13       85.43     10.63 o 
   6   2  14      866.52      919.78     26.88 o 
   8   2  14      280.51      304.84     16.21 o 
 -11   3  14       55.95       53.13     18.51 o 
  -9   3  14     1475.85     1496.70     33.07 o 
  -7   3  14      479.88      493.23     21.05 o 
  -5   3  14      348.39      360.55     20.53 o 
  -3   3  14     1077.64      978.83     23.71 o 
  -1   3  14       26.84       25.24      4.90 o 
   1   3  14      108.42      115.48      7.17 o 
   3   3  14      152.53      147.02     13.13 o 
   5   3  14      817.87      854.52     27.61 o 
   7   3  14       45.48       52.77     10.98 o 
 -12   4  14      220.68      239.61     41.66 o 
 -10   4  14        0.03       11.70      8.54 o 
  -8   4  14       12.71       22.04      8.10 o 
  -6   4  14      937.28      910.27     44.71 o 
  -4   4  14        4.30       10.19      7.36 o 
  -2   4  14      280.16      277.26     14.54 o 
   0   4  14      676.10      613.83     18.05 o 
   2   4  14       40.15       44.67     10.25 o 
   4   4  14     1136.63     1244.47     33.33 o 
   6   4  14        1.81        5.22      6.36 o 
   8   4  14      191.53      166.27     24.77 o 
 -13   5  14        5.39       11.61     12.40 o 
 -11   5  14       55.28       43.32     15.97 o 
  -9   5  14       24.84       17.12      6.49 o 
  -7   5  14      241.48      234.55     14.78 o 
  -5   5  14      798.33      801.16     31.51 o 
  -3   5  14     1246.70     1258.90     28.40 o 
  -1   5  14      477.43      446.39     17.14 o 
   1   5  14      109.82       94.55      7.17 o 
   3   5  14      362.00      324.85     19.86 o 
   5   5  14       64.36       65.84     11.21 o 
   7   5  14      221.74      202.69     16.38 o 
   9   5  14       16.59       15.28     12.70 o 
 -12   6  14        0.35       10.06     14.31 o 
 -10   6  14       79.81       79.71     13.83 o 
  -8   6  14      569.38      546.07     22.07 o 
  -6   6  14       28.98       26.41      7.45 o 
  -4   6  14      258.23      250.06     16.50 o 
  -2   6  14      214.36      193.52     12.38 o 
   0   6  14      185.63      171.34     10.57 o 
   2   6  14      160.03      182.27     16.09 o 
   4   6  14       27.15       37.07     10.77 o 
   6   6  14      349.30      409.03     22.22 o 
   8   6  14        1.26       16.67     12.74 o 
  10   6  14       38.90       20.21     12.70 o 
 -11   7  14       40.71       32.26     14.21 o 
  -9   7  14       57.89       47.96      9.11 o 
  -7   7  14       91.56       89.87     12.22 o 
  -5   7  14      369.28      358.57     21.48 o 
  -3   7  14        1.60        8.04      7.61 o 
  -1   7  14      763.19      762.52     23.24 o 
   1   7  14        0.82       13.31     13.01 o 
   3   7  14        0.27        2.64      8.46 o 
   5   7  14     1113.35     1180.50     37.59 o 
   7   7  14       26.43       26.04     10.23 o 
   9   7  14       16.77       23.79     18.98 o 
 -12   8  14       34.86       52.16     15.87 o 
 -10   8  14        1.55       10.11     11.55 o 
  -8   8  14      204.18      182.78     15.25 o 
  -6   8  14      906.23      910.66     29.41 o 
  -4   8  14     1665.24     1622.32     37.24 o 
  -2   8  14      445.49      434.68     21.08 o 
   0   8  14      140.68      124.44     10.58 o 
   2   8  14      121.68      107.63     17.21 o 
   4   8  14      112.79      180.03     17.62 o 
   6   8  14       16.59       16.19      8.86 o 
   8   8  14       10.51       22.54     13.07 o 
 -11   9  14        6.23       23.91     15.14 o 
  -9   9  14        1.16       12.63      8.27 o 
  -7   9  14       16.51       24.08      8.40 o 
  -5   9  14        7.87       11.81      8.52 o 
  -3   9  14       54.95       69.23     10.22 o 
  -1   9  14        2.96       19.09      8.82 o 
   1   9  14      341.44      405.83     26.04 o 
   3   9  14      322.77      350.35     24.22 o 
   5   9  14      420.27      425.35     26.13 o 
   7   9  14      596.17      582.57     29.02 o 
 -10  10  14      250.98      271.56     25.72 o 
  -8  10  14       46.04       44.63      9.88 o 
  -6  10  14       61.34       48.18      9.42 o 
  -4  10  14     1529.52     1587.75     38.79 o 
  -2  10  14        3.98       14.45      8.51 o 
   0  10  14       60.54       68.53     13.71 o 
   2  10  14      201.28      165.01     18.35 o 
   4  10  14       71.88       61.50     12.59 o 
   6  10  14       12.83       15.97      9.83 o 
  -9  11  14       83.20       75.32     13.05 o 
  -7  11  14       71.10       50.05     12.31 o 
  -5  11  14       44.43       35.92     10.24 o 
  -3  11  14      168.85      170.57     14.65 o 
  -1  11  14        0.93        5.36     10.82 o 
   1  11  14      435.76      437.30     30.65 o 
   3  11  14       35.53       43.39     13.13 o 
   5  11  14        3.14       17.58     10.12 o 
  -8  12  14      145.92      128.79     20.26 o 
  -6  12  14       37.42       34.44      9.90 o 
  -4  12  14       15.64       16.86      9.47 o 
  -2  12  14      121.13      104.16     17.08 o 
   0  12  14        6.34       14.96     10.84 o 
   2  12  14      107.94      118.76     18.18 o 
   4  12  14      131.80      122.38     22.03 o 
  -5  13  14       36.76       33.87     11.45 o 
  -3  13  14        0.32       12.33     10.42 o 
  -1  13  14        0.04       11.59     11.39 o 
   1  13  14       37.97       28.56     11.28 o 
   3  13  14       14.99       17.97      8.11 o 
 -13   1  15       66.49       67.55     20.89 o 
 -11   1  15      106.03      152.13     28.27 o 
  -9   1  15      327.21      370.04     21.29 o 
  -7   1  15      249.14      212.39     15.38 o 
  -5   1  15        8.64       17.54      7.19 o 
  -3   1  15      307.89      299.44     20.65 o 
  -1   1  15       83.85      100.56     11.96 o 
   1   1  15      274.04      264.88     12.55 o 
   3   1  15      126.61      122.55      6.40 o 
   5   1  15      246.61      233.60      9.21 o 
   7   1  15       83.66       90.24     14.50 o 
 -14   2  15       78.23       65.20     26.25 o 
 -12   2  15       27.26       23.17     14.56 o 
 -10   2  15      158.54      158.68     20.10 o 
  -8   2  15      189.37      179.40     13.89 o 
  -6   2  15      441.63      372.04     20.62 o 
  -4   2  15      516.35      545.87     22.56 o 
  -2   2  15      990.86      955.85     23.76 o 
   0   2  15     3479.06     3614.15     39.55 o 
   2   2  15     1346.03     1318.14     32.68 o 
   4   2  15      316.49      360.96     18.17 o 
   6   2  15       47.55       50.24     11.70 o 
   8   2  15       42.81       54.23     15.90 o 
 -13   3  15      136.69      189.86     36.68 o 
 -11   3  15        0.18        8.49     11.39 o 
  -9   3  15       43.36       34.71      8.49 o 
  -7   3  15      487.02      499.11     22.25 o 
  -5   3  15     1734.58     1738.22     38.04 o 
  -3   3  15      815.26      822.95     24.45 o 
  -1   3  15      135.62      126.61      9.08 o 
   1   3  15       84.64       77.29      4.76 o 
   3   3  15        0.98        3.81      7.37 o 
   5   3  15      372.35      370.18     19.60 o 
   7   3  15       24.17       24.21      6.73 o 
 -12   4  15       18.94       24.03     19.35 o 
 -10   4  15       54.65       38.14      9.65 o 
  -8   4  15      601.39      560.73     21.90 o 
  -6   4  15      389.60      408.18     20.43 o 
  -4   4  15      461.91      501.13     21.56 o 
  -2   4  15      706.95      679.93     25.23 o 
   0   4  15      774.38      753.53     19.54 o 
   2   4  15       12.16       18.12      9.60 o 
   4   4  15       57.30       55.04     10.48 o 
   6   4  15      921.05      973.67     30.79 o 
   8   4  15       27.07       16.15     12.08 o 
 -13   5  15        0.23        6.72     11.15 o 
 -11   5  15       10.90       15.36     11.15 o 
  -9   5  15       12.41       16.74      8.13 o 
  -7   5  15     1362.58     1317.54     36.35 o 
  -5   5  15      713.51      725.60     31.96 o 
  -3   5  15     2501.10     2449.33     39.85 o 
  -1   5  15      274.79      223.93     13.97 o 
   1   5  15       16.73       12.19      2.31 o 
   3   5  15      372.68      308.68     20.88 o 
   5   5  15      235.12      244.03     18.69 o 
   7   5  15        0.00        8.97      7.49 o 
 -12   6  15        3.74        9.29     10.84 o 
 -10   6  15       60.81       37.13     11.40 o 
  -8   6  15      172.90      169.38     14.08 o 
  -6   6  15       15.12       13.40      8.05 o 
  -4   6  15     1101.90     1144.13     33.62 o 
  -2   6  15      842.97      912.56     29.46 o 
   0   6  15       10.69        8.18      4.65 o 
   2   6  15      111.76      118.56     14.21 o 
   4   6  15        4.59       11.38      9.67 o 
   6   6  15       17.15       22.17     12.07 o 
   8   6  15        1.91       17.83     15.49 o 
 -11   7  15      185.09      255.15     28.82 o 
  -9   7  15       41.03       39.36      9.20 o 
  -7   7  15       12.27       28.71      9.56 o 
  -5   7  15      730.26      715.47     29.27 o 
  -3   7  15      285.39      296.41     20.10 o 
  -1   7  15      787.54      738.74     23.32 o 
   1   7  15      135.81      123.93     15.82 o 
   3   7  15      219.77      192.53     17.73 o 
   5   7  15       45.05       28.24      9.99 o 
   7   7  15       12.39       18.49      9.39 o 
   9   7  15        8.94       22.06     19.47 o 
 -10   8  15       29.17       34.67     15.66 o 
  -8   8  15       27.38       29.64      9.15 o 
  -6   8  15       45.98       42.39      9.21 o 
  -4   8  15      545.14      582.89     34.28 o 
  -2   8  15      492.95      503.15     20.62 o 
   0   8  15        0.16       13.46     11.34 o 
   2   8  15        0.04       10.90     10.62 o 
   4   8  15       18.15       12.15      9.07 o 
   6   8  15       85.85       70.25     13.36 o 
   8   8  15        0.74        9.82     13.61 o 
 -11   9  15       10.86       21.15     16.03 o 
  -9   9  15      186.04      200.47     17.19 o 
  -7   9  15       97.91      106.04     12.77 o 
  -5   9  15       64.16       89.81     13.68 o 
  -3   9  15      535.86      533.60     23.02 o 
  -1   9  15       99.21      123.41     16.91 o 
   1   9  15        6.06       28.72     14.61 o 
   3   9  15      599.61      645.88     32.00 o 
   5   9  15       18.35        7.89      9.22 o 
   7   9  15       37.59       48.94     20.28 o 
 -10  10  15       23.18       21.57     11.21 o 
  -8  10  15      115.28      127.88     14.49 o 
  -6  10  15        0.38       10.33      7.11 o 
  -4  10  15      352.04      321.48     19.21 o 
  -2  10  15       58.23       43.96     10.94 o 
   0  10  15        2.76       23.92     14.45 o 
   2  10  15       81.22       74.95     14.49 o 
   4  10  15       52.34       53.20     13.64 o 
   6  10  15        0.01       10.95     10.47 o 
  -9  11  15        6.49       11.48      7.69 o 
  -7  11  15      105.19      119.14     14.38 o 
  -5  11  15        8.10        9.79      9.16 o 
  -3  11  15       72.06      108.92     17.22 o 
  -1  11  15       13.19       19.08     11.82 o 
   1  11  15       48.87       27.17     12.03 o 
   3  11  15       15.05       31.29     15.20 o 
   5  11  15      155.47      154.88     19.25 o 
  -6  12  15       13.67       14.31      8.33 o 
  -4  12  15        4.67       21.63     13.20 o 
  -2  12  15        0.07       11.47     10.57 o 
   0  12  15      117.45       84.35     15.24 o 
   2  12  15       20.39       29.36     11.84 o 
   4  12  15       71.27       54.72     16.94 o 
  -5  13  15      180.68      155.13     29.50 o 
  -3  13  15      155.65      135.41     18.60 o 
  -1  13  15       21.85       16.61     12.31 o 
   1  13  15       49.59       42.71     12.27 o 
 -14   0  16      290.68      270.17     44.49 o 
 -12   0  16      601.20      823.09     68.16 o 
 -10   0  16       24.10        9.24     18.00 o 
  -8   0  16     2237.92     2146.47     58.68 o 
  -6   0  16       72.10       48.07     12.85 o 
  -4   0  16        0.03       23.16     11.83 o 
  -2   0  16     1265.65     1233.40     42.33 o 
   0   0  16     1465.93     1504.74     46.16 o 
   2   0  16      147.35      145.59     17.83 o 
   4   0  16      326.71      330.91     17.84 o 
   6   0  16      252.84      281.14     31.31 o 
 -13   1  16      108.65      119.97     28.18 o 
 -11   1  16       23.25       16.31     12.44 o 
  -9   1  16     1482.85     1515.65     35.23 o 
  -7   1  16      517.98      493.99     22.15 o 
  -5   1  16        0.03       11.08      6.41 o 
  -3   1  16        0.08        9.08      5.13 o 
  -1   1  16       51.30       35.12      7.18 o 
   1   1  16     1472.54     1508.04     26.24 o 
   3   1  16      162.94      169.33      9.02 o 
   5   1  16       22.93       28.61      6.90 o 
   7   1  16       52.48       58.66     12.62 o 
 -12   2  16       33.20       27.07     14.91 o 
 -10   2  16      175.02      186.95     18.52 o 
  -8   2  16        3.43       12.18      6.80 o 
  -6   2  16       30.24       24.55      8.19 o 
  -4   2  16        3.17        7.15      7.21 o 
  -2   2  16      317.30      302.26     17.81 o 
   0   2  16      429.08      395.82     15.89 o 
   2   2  16       17.92       20.31      6.49 o 
   4   2  16        8.49       11.05      7.79 o 
   6   2  16      118.96      118.18     11.81 o 
 -13   3  16        0.01       18.46     11.68 o 
 -11   3  16       48.51       58.16     17.47 o 
  -9   3  16        4.19        9.76      6.48 o 
  -7   3  16        2.98        9.73      7.40 o 
  -5   3  16      259.12      282.07     22.34 o 
  -3   3  16     1029.21      981.29     39.29 o 
  -1   3  16      666.76      603.03     24.32 o 
   1   3  16       19.04       16.14      4.38 o 
   3   3  16       27.05       31.07      7.50 o 
   5   3  16       83.21       71.25     10.53 o 
   7   3  16        0.54        8.50      7.13 o 
 -12   4  16       96.74      122.13     27.73 o 
 -10   4  16       75.03       56.24     13.34 o 
  -8   4  16        3.61       15.08      9.01 o 
  -6   4  16      738.25      716.76     24.64 o 
  -4   4  16      208.07      241.08     14.78 o 
  -2   4  16      483.27      491.64     18.78 o 
   0   4  16      150.96      149.72     13.91 o 
   2   4  16      818.86      864.42     31.22 o 
   4   4  16      482.36      442.89     22.48 o 
   6   4  16       17.87       21.93      7.49 o 
   8   4  16       99.32      114.13     25.02 o 
 -13   5  16      201.65      216.87     43.94 o 
 -11   5  16        0.23       15.36     15.79 o 
  -9   5  16      266.52      276.91     19.21 o 
  -7   5  16        9.35       12.56      8.05 o 
  -5   5  16      272.34      261.07     18.10 o 
  -3   5  16      283.13      303.94     15.77 o 
  -1   5  16      586.93      516.51     18.39 o 
   1   5  16      304.21      285.30     21.04 o 
   3   5  16       10.02       18.91      9.69 o 
   5   5  16       70.54       65.31     11.41 o 
   7   5  16        0.00        3.19      7.16 o 
 -12   6  16        0.46        3.94     17.13 o 
 -10   6  16      104.69      115.91     15.53 o 
  -8   6  16       18.02       17.04      8.15 o 
  -6   6  16      263.48      269.87     16.89 o 
  -4   6  16      636.84      618.89     25.76 o 
  -2   6  16       69.20       89.71      9.47 o 
   0   6  16       68.63       70.62     12.25 o 
   2   6  16       26.33       31.85     11.85 o 
   4   6  16        0.22        6.87      9.72 o 
   6   6  16      216.27      216.23     17.96 o 
   8   6  16        1.08        7.89     13.93 o 
 -11   7  16      111.87       83.25     18.81 o 
  -9   7  16       21.05       20.99      9.09 o 
  -7   7  16        7.00       17.08      8.43 o 
  -5   7  16      723.18      759.36     30.21 o 
  -3   7  16     1435.04     1486.41     35.84 o 
  -1   7  16      235.31      202.98     13.22 o 
   1   7  16       19.57       30.11     12.56 o 
   3   7  16      124.17      117.28     15.87 o 
   5   7  16      764.36      753.08     31.94 o 
   7   7  16       15.21       17.77      9.15 o 
 -10   8  16       83.00      101.29     22.50 o 
  -8   8  16      166.24      166.65     17.13 o 
  -6   8  16      196.96      182.79     15.00 o 
  -4   8  16      221.47      245.09     18.77 o 
  -2   8  16      858.14      815.32     42.20 o 
   0   8  16        0.48       13.90     10.69 o 
   2   8  16       49.69       38.84     12.48 o 
   4   8  16      422.06      422.52     25.47 o 
   6   8  16      125.49      149.66     18.32 o 
   8   8  16        0.16        5.18     15.53 o 
  -9   9  16        9.99       15.25      9.07 o 
  -7   9  16       70.26       54.51     10.26 o 
  -5   9  16      911.53      925.81     35.43 o 
  -3   9  16     1003.92      996.03     30.35 o 
  -1   9  16      245.88      234.40     20.89 o 
   1   9  16      140.39      156.89     22.69 o 
   3   9  16        0.49        8.85      9.42 o 
   5   9  16      796.76      782.03     35.22 o 
   7   9  16      161.09      137.00     23.18 o 
  -8  10  16        6.96       10.03      8.65 o 
  -6  10  16        0.25       13.74      7.96 o 
  -4  10  16      369.95      356.13     20.54 o 
  -2  10  16      574.72      703.07     34.53 o 
   0  10  16        2.24       14.39     10.57 o 
   2  10  16       36.19       19.12     13.40 o 
   4  10  16      475.57      525.77     31.04 o 
   6  10  16       30.62       12.36      9.24 o 
  -7  11  16       63.75       56.03     11.94 o 
  -5  11  16       61.66       50.57     12.98 o 
  -3  11  16       12.89       15.20      9.59 o 
  -1  11  16      578.57      661.97     34.41 o 
   1  11  16       69.24       53.60     13.72 o 
   3  11  16      130.58      128.74     17.68 o 
   5  11  16      229.35      217.82     22.55 o 
  -6  12  16       13.10       16.25      9.21 o 
  -4  12  16       83.34       77.88     15.78 o 
  -2  12  16       75.46       51.94     13.76 o 
   0  12  16       58.93       68.00     16.06 o 
   2  12  16       51.95       56.67     14.03 o 
  -3  13  16       27.88       34.76     12.30 o 
  -1  13  16       35.93       29.43     12.78 o 
 -13   1  17       34.10       27.16     13.79 o 
 -11   1  17        0.57        3.94      9.54 o 
  -9   1  17        0.88       11.52      7.09 o 
  -7   1  17      304.09      295.49     18.81 o 
  -5   1  17      194.70      213.53     19.11 o 
  -3   1  17     1727.02     1651.53     32.58 o 
  -1   1  17     1519.81     1505.45     28.98 o 
   1   1  17     2619.39     2616.73     34.70 o 
   3   1  17      956.01     1003.17     28.29 o 
   5   1  17      419.67      440.11     19.40 o 
   7   1  17       75.56       65.14     12.86 o 
 -12   2  17        0.81        4.73     15.41 o 
 -10   2  17      223.45      230.10     21.65 o 
  -8   2  17      149.02      144.57     15.02 o 
  -6   2  17      750.62      693.82     26.49 o 
  -4   2  17     1956.48     1983.60     37.06 o 
  -2   2  17       39.90       31.29      7.61 o 
   0   2  17     2455.75     2599.77     36.11 o 
   2   2  17      144.61      127.86      9.64 o 
   4   2  17      659.79      675.97     25.33 o 
   6   2  17        0.85        8.77      6.03 o 
 -13   3  17       27.97       45.43     19.58 o 
 -11   3  17      152.74      193.63     32.15 o 
  -9   3  17       82.05      100.83     11.83 o 
  -7   3  17      442.78      441.58     22.17 o 
  -5   3  17       86.44       88.96     11.96 o 
  -3   3  17       26.90       15.12      5.46 o 
  -1   3  17      182.63      180.67     13.95 o 
   1   3  17      455.32      411.54     13.40 o 
   3   3  17       39.41       35.23      8.90 o 
   5   3  17      346.58      328.09     25.97 o 
   7   3  17      117.97      107.37     15.40 o 
 -12   4  17      100.98      116.28     28.85 o 
 -10   4  17        9.37       12.65      7.22 o 
  -8   4  17      332.82      372.89     21.55 o 
  -6   4  17      203.94      197.71     14.76 o 
  -4   4  17      383.70      412.03     18.41 o 
  -2   4  17      527.91      497.08     29.02 o 
   0   4  17      461.34      543.16     25.31 o 
   2   4  17     1924.24     2037.66     71.79 o 
   4   4  17       43.55       43.52     11.04 o 
   6   4  17      649.78      605.08     32.66 o 
 -11   5  17       98.39       79.85     22.55 o 
  -9   5  17        0.02       12.94      6.22 o 
  -7   5  17      347.84      304.76     17.66 o 
  -5   5  17      697.90      699.97     28.65 o 
  -3   5  17       21.19       14.18      6.55 o 
  -1   5  17     1894.03     2002.32     35.35 o 
   1   5  17      393.97      412.29     22.74 o 
   3   5  17       15.74       14.99      9.36 o 
   5   5  17        3.87        6.53      7.42 o 
   7   5  17      424.90      381.33     21.72 o 
 -12   6  17       83.80       95.47     21.04 o 
 -10   6  17      111.27       88.10     14.66 o 
  -8   6  17      431.24      372.34     20.33 o 
  -6   6  17      354.28      354.14     20.14 o 
  -4   6  17       76.28       86.28     10.85 o 
  -2   6  17      706.58      663.11     25.42 o 
   0   6  17      784.77      754.65     31.79 o 
   2   6  17      397.79      428.47     24.17 o 
   4   6  17      108.64       79.28     14.52 o 
   6   6  17      270.28      275.56     19.79 o 
   8   6  17       35.05       18.00     12.33 o 
 -11   7  17       24.46       19.07     13.80 o 
  -9   7  17       83.59       97.46     13.09 o 
  -7   7  17      128.08      115.21     12.40 o 
  -5   7  17      222.77      203.45     17.35 o 
  -3   7  17       74.71       65.96      9.64 o 
  -1   7  17      340.92      285.94     26.04 o 
   1   7  17       90.45      115.89     14.55 o 
   3   7  17      272.08      283.55     20.85 o 
   5   7  17      327.15      285.53     21.54 o 
   7   7  17      578.69      562.04     35.99 o 
 -10   8  17       39.54       59.34     20.39 o 
  -8   8  17      223.40      201.15     16.55 o 
  -6   8  17      314.78      313.94     18.99 o 
  -4   8  17      179.36      181.09     16.75 o 
  -2   8  17      651.13      679.09     25.10 o 
   0   8  17       52.81       46.61     11.16 o 
   2   8  17       44.16       21.08     17.01 o 
   4   8  17       43.85       40.37     11.13 o 
   6   8  17       10.94       16.52      9.93 o 
  -9   9  17        1.08       12.14      8.97 o 
  -7   9  17      224.25      232.74     18.11 o 
  -5   9  17      647.83      633.60     39.93 o 
  -3   9  17       29.20       39.81      9.58 o 
  -1   9  17      758.29      815.49     41.47 o 
   1   9  17      149.12      158.64     17.77 o 
   3   9  17      252.41      320.84     25.11 o 
   5   9  17       98.22       83.32     15.31 o 
  -8  10  17        0.20       16.04      9.11 o 
  -6  10  17       74.13       91.05     14.21 o 
  -4  10  17      161.97      149.61     15.07 o 
  -2  10  17      242.11      255.62     23.78 o 
   0  10  17       69.29       99.94     16.74 o 
   2  10  17      232.67      275.76     23.97 o 
   4  10  17        0.52        8.57     10.64 o 
  -7  11  17        0.71       11.19      8.03 o 
  -5  11  17        0.12        7.02     11.76 o 
  -3  11  17      108.81       77.92     14.91 o 
  -1  11  17       40.78       46.55     13.29 o 
   1  11  17       58.11       58.04     13.16 o 
   3  11  17        9.83       15.78     11.15 o 
  -6  12  17        3.23       13.55     13.18 o 
  -4  12  17      243.96      226.34     23.57 o 
  -2  12  17      138.34      170.52     20.46 o 
   0  12  17      600.69      637.77     35.79 o 
   2  12  17       18.58       13.80     13.29 o 
 -12   0  18        3.42       30.57     23.66 o 
 -10   0  18      148.59      157.03     43.63 o 
  -8   0  18        1.69       20.53     10.26 o 
  -6   0  18      402.25      393.11     32.03 o 
  -4   0  18       82.07       94.15     18.21 o 
  -2   0  18        2.85       15.26      9.08 o 
   0   0  18     7542.41     8032.75    102.86 o 
   2   0  18     2883.93     2854.00    111.18 o 
   4   0  18       65.11       50.53     20.95 o 
   6   0  18      643.03      665.20     48.44 o 
 -13   1  18      198.99      193.39    114.38 o 
 -11   1  18       67.83       78.57     20.34 o 
  -9   1  18     1146.60     1174.84     32.59 o 
  -7   1  18      135.42      207.56     18.54 o 
  -5   1  18     1698.34     1441.46     49.47 o 
  -3   1  18      213.98      164.31     17.79 o 
  -1   1  18       18.58       13.50      5.56 o 
   1   1  18     5706.21     5999.07     80.55 o 
   3   1  18      462.55      536.91     32.85 o 
   5   1  18      382.36      389.58     26.79 o 
   7   1  18       78.07       69.51     12.90 o 
 -12   2  18        3.37       10.96     13.08 o 
 -10   2  18       47.75       53.32     11.68 o 
  -8   2  18      414.53      417.21     29.44 o 
  -6   2  18      265.48      257.80     18.17 o 
  -4   2  18      152.86      170.32     15.11 o 
  -2   2  18       30.17       37.71      7.18 o 
   0   2  18     4370.52     4611.08     67.08 o 
   2   2  18       45.20       47.63      9.87 o 
   4   2  18      148.50      176.50     20.58 o 
   6   2  18     1283.01     1385.18     48.20 o 
 -13   3  18       22.97       23.05     19.60 o 
 -11   3  18      495.41      493.05     51.42 o 
  -9   3  18      320.83      353.35     21.17 o 
  -7   3  18      339.35      333.53     20.84 o 
  -5   3  18        0.53        3.40      9.28 o 
  -3   3  18      279.24      275.05     17.18 o 
  -1   3  18       59.54       68.91      9.84 o 
   1   3  18     1454.79     1503.77     38.84 o 
   3   3  18        4.43       13.46      7.35 o 
   5   3  18      265.58      286.65     19.14 o 
   7   3  18      167.65      163.70     18.15 o 
 -12   4  18       28.50       25.39     20.95 o 
 -10   4  18       91.11      101.26     19.10 o 
  -8   4  18      932.92      928.35     29.85 o 
  -6   4  18       27.43       38.17      8.88 o 
  -4   4  18       49.45       58.90     10.37 o 
  -2   4  18     1249.31     1341.21     46.08 o 
   0   4  18       94.91       70.08      7.38 o 
   2   4  18       21.30       18.79     10.36 o 
   4   4  18       59.01       44.32     10.66 o 
   6   4  18      306.68      287.26     19.43 o 
 -11   5  18       22.01       21.83     11.55 o 
  -9   5  18       15.85       18.25      7.63 o 
  -7   5  18        9.86       13.25      9.05 o 
  -5   5  18       25.14       53.88     13.67 o 
  -3   5  18        5.73       11.40      6.96 o 
  -1   5  18       41.99       46.31      9.86 o 
   1   5  18       15.56       16.95      9.14 o 
   3   5  18       11.84       17.84      8.78 o 
   5   5  18      276.00      285.33     19.75 o 
   7   5  18       87.73       60.26     14.29 o 
 -12   6  18      171.70      218.46     29.41 o 
 -10   6  18       52.09       47.76     11.48 o 
  -8   6  18      161.83      178.34     15.78 o 
  -6   6  18      334.17      325.70     18.67 o 
  -4   6  18      373.17      363.34     18.65 o 
  -2   6  18        6.90       10.50      7.46 o 
   0   6  18      302.87      307.86     21.56 o 
   2   6  18        1.17       10.63     10.00 o 
   4   6  18       95.98       77.51     12.39 o 
   6   6  18       10.10       14.90     13.36 o 
 -11   7  18       16.59       30.89     16.42 o 
  -9   7  18       77.91       97.91     12.98 o 
  -7   7  18      158.74      173.15     15.33 o 
  -5   7  18      391.10      430.64     24.46 o 
  -3   7  18       46.22       52.20      9.73 o 
  -1   7  18        4.30       23.77     12.08 o 
   1   7  18        7.13       15.39     11.07 o 
   3   7  18       90.75       92.63     14.70 o 
   5   7  18      260.64      232.30     20.39 o 
   7   7  18        9.15       17.41     14.32 o 
 -10   8  18        8.18       13.75     15.66 o 
  -8   8  18       72.03       64.44     10.97 o 
  -6   8  18       64.16       61.72     11.24 o 
  -4   8  18      910.33      923.40     33.57 o 
  -2   8  18      307.93      345.38     24.18 o 
   0   8  18      249.79      293.03     23.05 o 
   2   8  18       87.89       79.63     13.68 o 
   4   8  18      428.86      430.67     26.74 o 
   6   8  18       68.03       27.88      9.88 o 
  -9   9  18        1.91       10.39      7.75 o 
  -7   9  18        0.67       13.95      7.87 o 
  -5   9  18       77.66       78.68     17.83 o 
  -3   9  18      502.14      517.19     29.15 o 
  -1   9  18      649.36      709.02     33.85 o 
   1   9  18      164.12      188.22     19.93 o 
   3   9  18       38.19       23.50     13.73 o 
   5   9  18      276.14      275.08     28.41 o 
  -8  10  18       78.79       77.70     12.75 o 
  -6  10  18        8.07       12.88      7.90 o 
  -4  10  18      522.91      545.75     30.76 o 
  -2  10  18       59.42       44.51     13.04 o 
   0  10  18      338.13      425.88     36.29 o 
   2  10  18      267.37      276.44     23.81 o 
   4  10  18      100.10       72.67     18.08 o 
  -7  11  18       69.33       74.36     13.19 o 
  -5  11  18        2.48        7.78      9.51 o 
  -3  11  18        4.50       14.85     10.97 o 
  -1  11  18      202.06      229.29     23.47 o 
   1  11  18       42.84       50.32     13.30 o 
   3  11  18       26.44       33.54     12.81 o 
  -4  12  18       10.51       17.59     12.15 o 
  -2  12  18        1.64       25.28     15.14 o 
   0  12  18       74.53       48.92     12.93 o 
 -13   1  19        3.69       15.98     12.78 o 
 -11   1  19        0.69       13.48      9.68 o 
  -9   1  19       18.23       16.78      8.19 o 
  -7   1  19      429.01      419.75     29.73 o 
  -5   1  19      812.20      740.74     34.38 o 
  -3   1  19      653.47      635.49     25.74 o 
  -1   1  19      133.31      130.87     11.11 o 
   1   1  19     1684.42     1676.08     39.80 o 
   3   1  19       65.87       59.98      9.56 o 
   5   1  19        2.76       14.16      9.54 o 
   7   1  19       63.68       52.46     12.99 o 
 -12   2  19        6.71       14.12     11.22 o 
 -10   2  19        5.31       15.95      8.29 o 
  -8   2  19      136.76      112.47     12.47 o 
  -6   2  19      153.60      149.23     15.72 o 
  -4   2  19      477.83      486.01     22.70 o 
  -2   2  19      874.36      886.02     28.01 o 
   0   2  19      916.52     1009.93     33.05 o 
   2   2  19       33.79       37.78      9.63 o 
   4   2  19      214.40      228.83     16.82 o 
   6   2  19        8.10        9.54     10.50 o 
 -11   3  19       17.74       23.37     13.00 o 
  -9   3  19        0.06       14.85      7.49 o 
  -7   3  19        3.69       10.70      7.82 o 
  -5   3  19      466.86      467.83     24.22 o 
  -3   3  19       75.80       65.52     10.36 o 
  -1   3  19       55.78       42.25      9.82 o 
   1   3  19      297.99      332.26     29.04 o 
   3   3  19        1.70        9.10      8.16 o 
   5   3  19      286.35      275.66     18.46 o 
   7   3  19       33.33       17.10     13.13 o 
 -12   4  19       79.77      108.15     25.36 o 
 -10   4  19       36.16       30.50      9.07 o 
  -8   4  19      186.95      208.75     18.25 o 
  -6   4  19       56.41       48.21      8.39 o 
  -4   4  19        0.02        6.66      6.75 o 
  -2   4  19        5.25       11.89      6.42 o 
   0   4  19        4.66        7.57      5.79 o 
   2   4  19      110.24      115.23     14.89 o 
   4   4  19       25.81       18.92      9.74 o 
   6   4  19       13.02       17.73     10.51 o 
 -11   5  19       16.47       22.25     14.56 o 
  -9   5  19      316.93      304.32     20.03 o 
  -7   5  19        6.95       13.45      8.34 o 
  -5   5  19       61.91       57.14      9.09 o 
  -3   5  19      134.56      127.01     13.81 o 
  -1   5  19      106.61      111.28     14.29 o 
   1   5  19      366.91      388.50     24.64 o 
   3   5  19       16.14       15.17      8.46 o 
   5   5  19       38.55       32.93     13.13 o 
 -10   6  19        7.59       12.67     10.36 o 
  -8   6  19      431.66      447.06     23.61 o 
  -6   6  19       55.21       43.08      9.08 o 
  -4   6  19      303.99      285.35     17.59 o 
  -2   6  19        0.16        9.92      6.21 o 
   0   6  19       54.10       37.31     11.28 o 
   2   6  19       12.28       27.80     11.84 o 
   4   6  19       20.77       31.24     12.00 o 
   6   6  19      147.82      160.01     17.33 o 
 -11   7  19        2.58        5.18     12.21 o 
  -9   7  19      205.73      197.93     17.46 o 
  -7   7  19       39.75       41.01     10.01 o 
  -5   7  19      141.43      164.05     16.95 o 
  -3   7  19      883.33      874.24     31.50 o 
  -1   7  19       75.17       65.29     13.78 o 
   1   7  19      267.80      264.43     21.63 o 
   3   7  19        6.14       15.72     11.35 o 
   5   7  19       39.07       49.00     12.55 o 
   7   7  19      288.76      240.24     26.04 o 
 -10   8  19        0.01       15.01     17.76 o 
  -8   8  19       20.71       14.77      8.55 o 
  -6   8  19      108.84      117.57     13.94 o 
  -4   8  19       73.52       68.23     12.12 o 
  -2   8  19        8.17        8.18     11.98 o 
   0   8  19      268.55      308.51     24.49 o 
   2   8  19       28.07       29.41     11.45 o 
   4   8  19       20.14       33.13     12.97 o 
   6   8  19       18.21       37.52     13.42 o 
  -9   9  19      106.78      104.08     13.57 o 
  -7   9  19        1.44        5.71      7.88 o 
  -5   9  19      147.03      169.39     15.78 o 
  -3   9  19      239.11      276.81     23.56 o 
  -1   9  19      140.41      182.12     18.97 o 
   1   9  19      143.84      173.67     20.06 o 
   3   9  19       18.81       15.00     10.80 o 
   5   9  19      182.34      179.16     21.53 o 
  -8  10  19        2.42       10.50      9.21 o 
  -6  10  19      230.95      233.19     22.52 o 
  -4  10  19        9.31       22.73     10.61 o 
  -2  10  19       43.36       44.45     12.33 o 
   0  10  19       33.13       27.45     10.65 o 
   2  10  19        0.40       14.29     11.55 o 
   4  10  19       18.98        9.19     10.50 o 
  -5  11  19       20.40       16.97     10.29 o 
  -3  11  19      180.26      225.17     22.06 o 
  -1  11  19      380.85      467.78     30.36 o 
   1  11  19        3.73        4.44      9.68 o 
  -2  12  19      146.16      100.95     32.42 o 
 -12   0  20       92.43      107.35     73.34 o 
 -10   0  20      488.24      574.86    112.53 o 
  -8   0  20     1271.92     1331.20     49.82 o 
  -6   0  20      581.97      454.93     38.27 o 
  -4   0  20        6.72       19.26      9.52 o 
  -2   0  20      325.97      313.58     23.10 o 
   0   0  20        6.35        2.42      7.84 o 
   2   0  20      251.12      312.00     19.57 o 
   4   0  20      843.34      839.48     58.67 o 
   6   0  20      186.55      176.13     29.83 o 
 -11   1  20      484.99      615.21     93.37 o 
  -9   1  20      486.25      546.25     30.04 o 
  -7   1  20      396.48      393.81     24.33 o 
  -5   1  20        7.60        4.36      6.95 o 
  -3   1  20      156.29      134.92     14.12 o 
  -1   1  20       34.36       38.26      7.67 o 
   1   1  20      147.19      140.14     11.24 o 
   3   1  20      229.66      256.31     16.81 o 
   5   1  20       26.85       34.92     12.79 o 
   7   1  20       29.44       42.61     14.21 o 
 -12   2  20        8.38       16.11     14.84 o 
 -10   2  20       66.54       52.89     12.68 o 
  -8   2  20      309.73      280.87     21.74 o 
  -6   2  20        6.52       18.33      8.09 o 
  -4   2  20      166.70      141.57     13.96 o 
  -2   2  20      406.76      403.56     18.78 o 
   0   2  20      211.38      197.67     12.47 o 
   2   2  20      699.45      750.48     28.15 o 
   4   2  20      269.22      273.52     25.88 o 
   6   2  20       51.82       35.59     11.86 o 
 -11   3  20        0.40        0.46     11.02 o 
  -9   3  20      796.42      865.63     47.07 o 
  -7   3  20        0.00        8.17      6.44 o 
  -5   3  20        9.10       13.10     11.82 o 
  -3   3  20       12.47       11.24      7.84 o 
  -1   3  20      191.54      189.03     12.58 o 
   1   3  20      405.06      382.17     22.35 o 
   3   3  20        0.60       22.33     13.67 o 
   5   3  20       19.37       29.94     15.34 o 
   7   3  20        5.99       11.80     10.83 o 
 -12   4  20       95.66      108.65     24.77 o 
 -10   4  20      100.21       88.80     16.70 o 
  -8   4  20      354.26      406.15     24.03 o 
  -6   4  20      555.68      557.83     23.29 o 
  -4   4  20      661.19      690.56     30.42 o 
  -2   4  20      122.68      123.38     15.17 o 
   0   4  20      327.86      321.51     22.79 o 
   2   4  20        9.28       19.99      9.86 o 
   4   4  20      146.91      152.82     15.21 o 
   6   4  20       42.74       42.22     15.76 o 
 -11   5  20        1.01       13.19      8.17 o 
  -9   5  20      129.99      118.10     13.69 o 
  -7   5  20       46.22       41.73      9.43 o 
  -5   5  20       52.03       44.70      9.63 o 
  -3   5  20      555.86      537.75     22.56 o 
  -1   5  20       96.52       75.37     13.76 o 
   1   5  20        0.07        8.69      9.56 o 
   3   5  20        0.09        7.88      8.35 o 
   5   5  20       96.17       67.65     11.60 o 
   7   5  20       49.20       36.48     20.21 o 
 -10   6  20       82.24       96.73     15.54 o 
  -8   6  20      696.53      784.59     29.93 o 
  -6   6  20      275.82      269.82     17.56 o 
  -4   6  20       48.25       72.21     10.49 o 
  -2   6  20      461.97      487.24     27.10 o 
   0   6  20      247.04      294.82     21.77 o 
   2   6  20       18.34       23.31     10.83 o 
   4   6  20       27.66       28.82     10.44 o 
   6   6  20      129.26       96.68     14.15 o 
  -9   7  20      104.62      105.15     14.20 o 
  -7   7  20      478.05      508.08     24.53 o 
  -5   7  20      861.77      890.19     29.95 o 
  -3   7  20        7.39       19.10     10.77 o 
  -1   7  20      884.55      892.55     36.25 o 
   1   7  20       63.89       65.00     13.48 o 
   3   7  20        1.21       12.32     10.23 o 
   5   7  20      158.65      165.18     49.49 o 
  -8   8  20      220.12      214.07     18.01 o 
  -6   8  20       74.90       50.38      9.60 o 
  -4   8  20      840.20      895.00     45.75 o 
  -2   8  20      128.25      132.12     18.54 o 
   0   8  20       91.47       99.30     16.52 o 
   2   8  20      215.93      241.28     22.39 o 
   4   8  20       48.39       40.44     21.14 o 
  -7   9  20       23.24       21.21      9.05 o 
  -5   9  20      115.89      130.27     16.83 o 
  -3   9  20      416.04      434.34     28.45 o 
  -1   9  20      175.01      210.36     21.91 o 
   1   9  20      449.04      487.77     30.44 o 
   3   9  20       62.00       69.45     15.37 o 
  -6  10  20        0.38        7.80      9.62 o 
  -4  10  20      499.78      467.57     36.24 o 
  -2  10  20       14.80       21.03     11.04 o 
   0  10  20      209.72      232.26     23.07 o 
   2  10  20      166.82      137.05     18.67 o 
  -5  11  20       51.15       37.80     17.67 o 
  -3  11  20       97.43       87.33     16.85 o 
  -1  11  20      266.90      272.56     53.43 o 
   1  11  20      166.08      116.49     18.37 o 
 -11   1  21        2.76        7.17      8.53 o 
  -9   1  21      107.70       90.96     13.49 o 
  -7   1  21        6.74        8.65      5.16 o 
  -5   1  21        0.21        4.60      6.27 o 
  -3   1  21      425.98      428.62     23.39 o 
  -1   1  21       52.48       50.04      8.55 o 
   1   1  21      129.83      129.86     34.70 o 
   3   1  21        9.08       27.79     13.79 o 
   5   1  21       41.69       36.96     13.06 o 
   7   1  21       13.66       13.55      8.77 o 
 -12   2  21       60.01       49.72     22.19 o 
 -10   2  21      262.65      291.50     29.10 o 
  -8   2  21       83.99       81.47     13.66 o 
  -6   2  21       23.66       25.84      8.16 o 
  -4   2  21       15.89       20.40      7.02 o 
  -2   2  21      102.61       81.32     10.22 o 
   0   2  21      164.00      154.04     12.99 o 
   2   2  21      119.91      110.09     13.03 o 
   4   2  21      137.13      164.18     22.16 o 
   6   2  21      104.68       97.70     18.09 o 
 -11   3  21       60.53       70.11     23.06 o 
  -9   3  21       14.57       11.56      8.90 o 
  -7   3  21        6.09       10.40      5.99 o 
  -5   3  21      210.91      236.82     23.15 o 
  -3   3  21      603.72      532.30     24.73 o 
  -1   3  21      676.94      730.50     27.27 o 
   1   3  21       70.63       73.02     12.22 o 
   3   3  21      135.88      136.43     14.68 o 
   5   3  21       94.78      114.03     20.89 o 
   7   3  21       36.07       40.06     21.32 o 
 -10   4  21      137.58      120.17     19.67 o 
  -8   4  21        3.87       10.05      9.90 o 
  -6   4  21        1.71       14.17      8.58 o 
  -4   4  21      104.68      100.17     13.76 o 
  -2   4  21        0.94        8.18      5.20 o 
   0   4  21        8.82       14.91     10.06 o 
   2   4  21       35.31       35.43     11.30 o 
   4   4  21       74.31       63.21     11.91 o 
   6   4  21      235.78      244.99     26.05 o 
 -11   5  21      106.44      145.45     28.18 o 
  -9   5  21        8.96        9.57      7.93 o 
  -7   5  21      170.60      172.90     14.83 o 
  -5   5  21       49.23       68.81     10.62 o 
  -3   5  21      454.09      438.98     31.77 o 
  -1   5  21       43.55       54.46     12.81 o 
   1   5  21       10.79       18.88     12.53 o 
   3   5  21        8.56       12.67      8.51 o 
   5   5  21      199.38      196.09     23.08 o 
 -10   6  21       31.55       18.26      9.70 o 
  -8   6  21        3.28       12.66      8.13 o 
  -6   6  21       75.50       78.86     11.54 o 
  -4   6  21        5.04       13.93      8.40 o 
  -2   6  21      290.47      310.38     22.52 o 
   0   6  21       12.01       18.12     10.75 o 
   2   6  21        0.22       11.77     12.07 o 
   4   6  21       22.69       25.05     11.79 o 
   6   6  21       31.36       30.81     19.84 o 
  -9   7  21       21.98       12.03     10.06 o 
  -7   7  21       29.60       37.35      9.21 o 
  -5   7  21       52.35       44.70     10.94 o 
  -3   7  21       51.38       65.73     12.66 o 
  -1   7  21        1.26       12.42      9.61 o 
   1   7  21       17.94       13.30     10.86 o 
   3   7  21       43.74       44.31     11.32 o 
   5   7  21       62.48       57.27     12.18 o 
  -8   8  21       95.05      103.53     14.09 o 
  -6   8  21        3.50       10.47      7.68 o 
  -4   8  21       95.77      108.46     17.21 o 
  -2   8  21        5.25       16.16     10.56 o 
   0   8  21        4.37       13.59     11.34 o 
   2   8  21       17.09       19.27     13.05 o 
   4   8  21       34.92       40.25     12.37 o 
  -7   9  21       26.93       31.38     10.16 o 
  -5   9  21       74.19       62.34     14.27 o 
  -3   9  21        9.81       11.78     12.42 o 
  -1   9  21       17.68       23.42     13.02 o 
   1   9  21        0.00        6.38      9.77 o 
   3   9  21       61.57       50.03     12.90 o 
  -6  10  21       38.25       33.01     12.49 o 
  -4  10  21      283.50      299.64     25.17 o 
  -2  10  21        0.32        8.69     10.16 o 
   0  10  21       58.50       38.32     12.63 o 
   2  10  21       15.08       15.54     10.81 o 
 -12   0  22       42.65       28.59     27.12 o 
 -10   0  22        0.29       19.84     19.72 o 
  -8   0  22      368.27      380.37     34.24 o 
  -6   0  22        0.00        3.05     10.88 o 
  -4   0  22      752.94      654.67     35.90 o 
  -2   0  22       23.40       28.01     10.36 o 
   0   0  22       44.76       33.35     10.40 o 
   2   0  22     1193.07     1165.61     74.32 o 
   4   0  22      209.34      165.16     29.09 o 
   6   0  22      327.89      267.46     40.06 o 
 -11   1  22       51.30       53.57     19.21 o 
  -9   1  22      638.50      627.72     33.31 o 
  -7   1  22      118.71      145.16     16.37 o 
  -5   1  22       14.86       20.83      9.49 o 
  -3   1  22      169.73      151.83     15.53 o 
  -1   1  22       12.64       14.11      7.42 o 
   1   1  22     1974.21     1988.90     46.94 o 
   3   1  22      232.21      240.03     25.71 o 
   5   1  22        6.56       22.85     13.42 o 
 -10   2  22       74.55       78.16     13.85 o 
  -8   2  22      436.76      451.37     32.41 o 
  -6   2  22      285.80      257.08     19.41 o 
  -4   2  22       93.31       98.98     12.77 o 
  -2   2  22       12.03       13.02      8.49 o 
   0   2  22      185.93      183.06     20.72 o 
   2   2  22      884.61      863.83     31.85 o 
   4   2  22      201.49      194.69     23.22 o 
   6   2  22      292.41      297.87     28.79 o 
 -11   3  22        7.97       13.53      9.08 o 
  -9   3  22       38.25       35.78      9.18 o 
  -7   3  22        7.73        9.06      7.26 o 
  -5   3  22        5.65       12.02      7.37 o 
  -3   3  22       37.30       38.65      9.28 o 
  -1   3  22        8.76       19.96      8.75 o 
   1   3  22      246.59      205.99     17.52 o 
   3   3  22       57.46       42.63     10.86 o 
   5   3  22        4.86       15.61     12.13 o 
 -10   4  22       62.12       68.07     14.72 o 
  -8   4  22       59.39       63.43     10.26 o 
  -6   4  22       18.67       23.77      8.61 o 
  -4   4  22      488.25      547.12     29.85 o 
  -2   4  22        2.04        7.41      9.54 o 
   0   4  22        8.08        8.62      8.42 o 
   2   4  22      298.21      276.26     27.04 o 
   4   4  22       36.09       24.97     11.88 o 
   6   4  22      149.71      150.05     21.23 o 
  -9   5  22        9.21       12.42      8.71 o 
  -7   5  22       19.82       22.40      8.92 o 
  -5   5  22        2.43        8.21      7.54 o 
  -3   5  22       35.39       19.99      9.88 o 
  -1   5  22        6.26       16.98      9.36 o 
   1   5  22       11.37       14.98     11.30 o 
   3   5  22       53.30       39.41     10.38 o 
   5   5  22       27.33       19.52     11.34 o 
 -10   6  22        0.16        8.44      9.92 o 
  -8   6  22       32.79       27.91      8.91 o 
  -6   6  22      297.38      299.31     22.44 o 
  -4   6  22      192.62      186.41     18.33 o 
  -2   6  22      271.74      281.74     23.28 o 
   0   6  22        0.52        7.31      9.69 o 
   2   6  22       69.51       74.52     14.49 o 
   4   6  22        1.94        6.49     10.28 o 
  -9   7  22      108.21       77.29     15.46 o 
  -7   7  22       28.09       33.07     10.12 o 
  -5   7  22      163.87      154.97     22.44 o 
  -3   7  22      407.04      390.81     26.49 o 
  -1   7  22        0.44        8.11      9.65 o 
   1   7  22        0.00       10.69     12.24 o 
   3   7  22       10.24       13.90     11.24 o 
  -8   8  22        1.31        7.19      7.89 o 
  -6   8  22       32.57       24.53      9.94 o 
  -4   8  22      331.67      393.70     27.80 o 
  -2   8  22      102.98       99.05     16.34 o 
   0   8  22       25.64       30.10     11.62 o 
   2   8  22       14.46       29.59     17.60 o 
  -7   9  22        9.08       18.20     10.76 o 
  -5   9  22      479.69      423.25     28.01 o 
  -3   9  22      971.08      976.75     41.66 o 
  -1   9  22        0.00        9.43     10.38 o 
   1   9  22        9.42       22.02     11.45 o 
  -4  10  22       45.63       29.21     14.00 o 
  -2  10  22      191.05      174.47     21.38 o 
   0  10  22      159.10      123.53     23.84 o 
 -11   1  23       15.35       23.34     19.81 o 
  -9   1  23      273.19      335.70     26.41 o 
  -7   1  23      331.20      293.68     25.52 o 
  -5   1  23      224.02      206.74     29.51 o 
  -3   1  23      284.57      278.47     16.98 o 
  -1   1  23      103.60       92.05     10.37 o 
   1   1  23      347.04      354.74     45.23 o 
   3   1  23       71.40       50.30     13.73 o 
   5   1  23       39.30       45.10     14.45 o 
 -10   2  23       71.84       63.60     15.93 o 
  -8   2  23        9.48       21.77      8.24 o 
  -6   2  23      114.54      101.48     14.00 o 
  -4   2  23      942.81      958.44     30.00 o 
  -2   2  23      182.48      175.66     13.95 o 
   0   2  23       98.03       90.88     18.64 o 
   2   2  23       57.92       46.60     13.82 o 
   4   2  23      293.89      331.48     30.01 o 
   6   2  23       88.91       88.18     18.34 o 
 -11   3  23      166.87      143.71     89.24 o 
  -9   3  23       39.05       68.16     12.87 o 
  -7   3  23       16.70       13.31      6.96 o 
  -5   3  23        6.15       14.26      7.88 o 
  -3   3  23       23.73       31.91      8.62 o 
  -1   3  23      348.91      355.77     23.57 o 
   1   3  23      226.93      214.39     20.59 o 
   3   3  23       19.57       23.73     15.74 o 
   5   3  23      119.44      135.29     20.48 o 
 -10   4  23       43.98       24.47     11.01 o 
  -8   4  23      270.42      264.03     26.04 o 
  -6   4  23       77.91       90.02     12.87 o 
  -4   4  23      441.69      485.17     26.76 o 
  -2   4  23        0.85       13.34     10.62 o 
   0   4  23      174.98      178.54     19.54 o 
   2   4  23      256.70      283.55     21.48 o 
   4   4  23      128.19      102.01     20.43 o 
  -9   5  23      219.55      219.23     17.77 o 
  -7   5  23      416.55      412.64     22.64 o 
  -5   5  23       25.97       18.61      8.29 o 
  -3   5  23       88.91       92.12     14.96 o 
  -1   5  23      144.44      127.78     16.69 o 
   1   5  23      335.15      396.70     27.99 o 
   3   5  23      111.20      135.76     17.01 o 
   5   5  23        1.59       13.66     10.98 o 
  -8   6  23      960.49     1066.25     36.42 o 
  -6   6  23        1.38       10.98      8.34 o 
  -4   6  23       15.51       27.92     11.89 o 
  -2   6  23       69.42       64.77     13.46 o 
   0   6  23      239.14      208.78     20.17 o 
   2   6  23      664.21      725.26     34.88 o 
   4   6  23        0.76        4.38     10.50 o 
  -7   7  23       52.48       33.61      9.55 o 
  -5   7  23       14.08       25.45     10.94 o 
  -3   7  23      261.28      267.28     23.66 o 
  -1   7  23      129.14      119.53     15.86 o 
   1   7  23        1.23       16.69     10.69 o 
   3   7  23       16.47       24.80     11.06 o 
  -6   8  23        5.98       11.53      9.43 o 
  -4   8  23        6.21       12.09      9.80 o 
  -2   8  23      442.59      414.20     27.54 o 
   0   8  23      447.92      490.04     31.27 o 
   2   8  23       28.07       25.86     11.13 o 
  -5   9  23      301.16      320.06     27.59 o 
  -3   9  23      100.84      113.32     21.60 o 
  -1   9  23      217.50      233.52     30.03 o 
 -10   0  24      118.20       80.98     59.29 o 
  -8   0  24        8.64        9.04     11.76 o 
  -6   0  24       84.16       46.85     14.49 o 
  -4   0  24      161.34      170.20     20.53 o 
  -2   0  24      262.78      298.46     26.31 o 
   0   0  24     2083.96     2151.52    100.08 o 
   2   0  24      187.00      149.14     30.07 o 
   4   0  24      248.26      251.81     39.32 o 
  -9   1  24      936.29      941.38     43.35 o 
  -7   1  24      201.90      190.56     20.25 o 
  -5   1  24       33.81       44.82     17.23 o 
  -3   1  24        6.22       11.85     10.84 o 
  -1   1  24        0.18       12.06      9.15 o 
   1   1  24      557.78      526.28     53.74 o 
   3   1  24       54.38       54.17     17.76 o 
   5   1  24        8.63       15.34     13.84 o 
 -10   2  24       37.20       18.68      8.99 o 
  -8   2  24      191.42      142.21     18.35 o 
  -6   2  24       90.44       88.35     12.93 o 
  -4   2  24      411.29      457.70     25.62 o 
  -2   2  24       89.79       85.69     13.46 o 
   0   2  24       83.52       77.82     14.12 o 
   2   2  24      123.87      165.35     23.79 o 
   4   2  24        3.31        5.93     11.97 o 
  -9   3  24       76.77       42.59      9.50 o 
  -7   3  24       58.24       49.11     10.42 o 
  -5   3  24        3.47       13.54      6.54 o 
  -3   3  24       39.28       42.71     11.77 o 
  -1   3  24       22.56       31.88     14.15 o 
   1   3  24      401.62      398.50     34.08 o 
   3   3  24        0.76       14.59     12.98 o 
   5   3  24        7.52       22.48     14.26 o 
 -10   4  24       77.37       82.62     22.10 o 
  -8   4  24      438.66      449.64     28.55 o 
  -6   4  24        1.50       13.14      7.33 o 
  -4   4  24       31.39       45.54     11.89 o 
  -2   4  24       74.82       78.71     15.59 o 
   0   4  24       12.18       24.92     12.50 o 
   2   4  24      246.13      239.67     26.95 o 
   4   4  24      303.23      311.16     30.68 o 
  -9   5  24        3.07        6.99      8.26 o 
  -7   5  24        6.79        8.28      8.05 o 
  -5   5  24        0.36       16.57     10.86 o 
  -3   5  24        0.00        5.03      9.19 o 
  -1   5  24        0.01        8.39      8.63 o 
   1   5  24      216.35      233.89     26.97 o 
   3   5  24       23.55       20.19     13.20 o 
  -8   6  24       23.98       27.25      9.26 o 
  -6   6  24       64.08       67.11     12.91 o 
  -4   6  24       43.13       50.61     13.33 o 
  -2   6  24       10.40       17.31     11.58 o 
   0   6  24       17.27       14.05      9.83 o 
   2   6  24      127.67      106.30     32.79 o 
  -7   7  24      213.29      244.12     29.71 o 
  -5   7  24      228.03      212.85     21.34 o 
  -3   7  24       61.06       48.53     13.90 o 
  -1   7  24       50.20       51.37     12.82 o 
   1   7  24       24.68       13.81      9.45 o 
  -6   8  24       50.95       36.35     18.48 o 
  -4   8  24       45.90       34.25     11.57 o 
  -2   8  24       10.30       16.01     11.93 o 
   0   8  24        5.03       10.32     11.17 o 
  -9   1  25       38.88       39.34     10.39 o 
  -7   1  25      387.38      394.31     29.30 o 
  -5   1  25      144.56      151.49     21.14 o 
  -3   1  25      121.13      138.86     17.48 o 
  -1   1  25       98.16      134.09     16.62 o 
   1   1  25      334.87      324.40     32.33 o 
   3   1  25       60.39       64.96     15.90 o 
 -10   2  25       46.09       38.09     22.06 o 
  -8   2  25      177.22      205.20     20.75 o 
  -6   2  25      107.48       86.86     14.02 o 
  -4   2  25      229.34      216.53     20.72 o 
  -2   2  25       84.60      119.88     16.76 o 
   0   2  25      550.51      633.18     42.82 o 
   2   2  25        6.67       49.06     20.39 o 
   4   2  25        8.22       13.40     11.15 o 
  -9   3  25      248.00      271.88     24.37 o 
  -7   3  25      227.52      223.40     21.69 o 
  -5   3  25      104.77       99.56     17.28 o 
  -3   3  25        1.84        3.14      8.69 o 
  -1   3  25       33.00       46.29     14.84 o 
   1   3  25       33.07       27.51     16.66 o 
   3   3  25        0.00       16.37     13.06 o 
  -8   4  25      151.47      145.41     17.27 o 
  -6   4  25       16.73       17.79      8.39 o 
  -4   4  25       17.64       38.63     11.69 o 
  -2   4  25        3.82       12.73      9.50 o 
   0   4  25        7.01       21.87     10.59 o 
   2   4  25        6.78       11.35     12.95 o 
  -7   5  25       72.14       83.59     14.53 o 
  -5   5  25       16.62       17.17     12.76 o 
  -3   5  25       10.15       15.84     10.35 o 
  -1   5  25        3.23       17.83     10.64 o 
   1   5  25       26.03       17.58     11.14 o 
   3   5  25        0.71       13.76     12.14 o 
  -6   6  25       60.65       58.75     14.52 o 
  -4   6  25       75.47      104.82     16.53 o 
  -2   6  25       33.20       31.67     12.85 o 
   0   6  25        4.80       12.59     11.08 o 
   2   6  25        0.00        5.36      8.16 o 
  -5   7  25       83.64       79.04     21.73 o 
  -3   7  25      401.11      389.44     27.12 o 
  -1   7  25        0.61        7.95      8.90 o 
   1   7  25        0.13        9.77     12.02 o 
  -2   8  25      226.96      262.78     41.17 o 
  -8   0  26       96.73       54.20     17.23 o 
  -6   0  26       58.50       88.37     27.12 o 
  -4   0  26        0.68       18.73     20.34 o 
  -2   0  26       13.21       22.31     26.25 o 
   0   0  26      779.09      852.67     70.01 o 
   2   0  26       87.97       52.26     22.06 o 
  -9   1  26      436.90      382.15     33.32 o 
  -7   1  26      433.20      506.39     34.91 o 
  -5   1  26       35.60       16.19     11.19 o 
  -3   1  26       54.60       67.44     12.70 o 
  -1   1  26       71.60       65.40     18.00 o 
   1   1  26        2.78       18.41     15.75 o 
   3   1  26        2.54       12.85     17.06 o 
  -8   2  26       12.22       20.32     11.32 o 
  -6   2  26        3.88       11.65      7.57 o 
  -4   2  26       98.48       96.57     12.39 o 
  -2   2  26       49.64       71.00     13.56 o 
   0   2  26      112.87       93.41     20.91 o 
   2   2  26       72.98       54.11     29.09 o 
  -7   3  26        3.59       10.91      7.76 o 
  -5   3  26       13.27       13.26     12.00 o 
  -3   3  26      275.03      336.14     32.65 o 
  -1   3  26        3.93       15.18     10.34 o 
   1   3  26       61.14       54.79     18.00 o 
   3   3  26       22.77       18.90     14.60 o 
  -8   4  26       71.04       46.09     10.98 o 
  -6   4  26        2.59        6.85      9.20 o 
  -4   4  26        0.72       20.85     10.81 o 
  -2   4  26        0.00        8.36      9.33 o 
   0   4  26      113.94      140.01     20.13 o 
   2   4  26       31.61       36.82     15.14 o 
  -7   5  26        0.07       21.67     12.71 o 
  -5   5  26      328.43      361.96     27.33 o 
  -3   5  26      245.10      217.91     22.05 o 
  -1   5  26      168.10      202.58     33.09 o 
   1   5  26        1.47        8.26     12.51 o 
  -6   6  26        8.58       30.43     15.92 o 
  -4   6  26       11.40       23.23     11.29 o 
  -2   6  26        1.35       16.49     10.02 o 
   0   6  26        0.41        4.92     10.23 o 
  -3   7  26       90.19       65.02     16.48 o 
  -7   1  27      141.98      136.68     16.32 o 
  -5   1  27      116.95      113.63     14.96 o 
  -3   1  27        5.51       15.02     10.04 o 
  -1   1  27      198.21      183.40     24.55 o 
   1   1  27       13.63       16.77     13.81 o 
  -8   2  27        0.07        5.74      9.84 o 
  -6   2  27        2.08        8.98      6.64 o 
  -4   2  27       15.36       22.07      9.96 o 
  -2   2  27       10.30       29.61     13.20 o 
   0   2  27      164.61      168.83     44.19 o 
   2   2  27      194.73      125.71     22.30 o 
  -7   3  27        6.47       16.87      8.58 o 
  -5   3  27        0.49       17.23     12.37 o 
  -3   3  27      696.18      800.84     46.98 o 
  -1   3  27        0.12       12.27     13.21 o 
   1   3  27      228.97      217.74     30.76 o 
  -6   4  27       37.55       25.07     10.92 o 
  -4   4  27       91.30       83.76     18.46 o 
  -2   4  27      101.99       99.93     15.91 o 
   0   4  27       19.66       28.30     15.14 o 
  -5   5  27       63.49       68.61     14.85 o 
  -3   5  27      104.71      101.09     17.08 o 
  -1   5  27      169.10      139.91     18.13 o 
  -6   0  28       50.21       49.28     15.60 o 
  -4   0  28        5.80       18.24     26.13 o 
  -2   0  28       63.24       49.18     23.79 o 
   0   0  28        6.94       15.41     20.95 o 
  -5   1  28       54.09       64.33     15.40 o 
  -3   1  28      234.37      226.28     28.54 o 
  -1   1  28      162.67      241.99     60.95 o 
  -6   2  28        0.41        8.18     11.21 o 
  -4   2  28       39.91       64.71     13.44 o 
  -2   2  28        1.40        3.08     16.64 o 
   0   2  28       87.49       41.53     16.53 o 
  -5   3  28        7.38        9.37     12.72 o 
  -3   3  28      127.69      106.67     16.74 o 
  -1   3  28      120.76      112.53     21.76 o 
  -4   4  28       19.86       16.90     14.12 o 
  -2   4  28       17.62       40.67     22.19 o 
                                                 
